# Supplementary material for: Adipose tissue-derived neurotrophic factor 3 regulates sympathetic innervation and thermogenesis in adipose tissue
Source: Nat Commun. 2021 Sep 10;12:5362. doi: 10.1038/s41467-021-25766-2 (PMC8433218; doi:10.1038/s41467-021-25766-2)
Supplement: Supplementary file 4 — Source Data [file 41467_2021_25766_MOESM4_ESM.xlsx]

## Sheet: Fig1
Fig1a	20D	3M	6M
	0.741652	0.036977	0.124496
	0.690706	0.05052	0.08839
	0.540015	0.026001	0.129847
	1.70051	0.034588	0.083394
	1.32712	0.013536	0.029237
Fig1b
	20D					3M
UCP1	0.389424	0.752176	0.779988	1.21479	1.86362	0.201917	0.106827	0.105138	0.080183	0.085042
TH	1.17248	0.92111	0.906507	0.857506	1.1424	0.602207	0.238791	0.608272	0.69599	0.412428
											UCP1	Abcam	ab23841	WB (1:1000)
											TH	Millipore	Ab152	WB (1:1000)
											α-Tubulin	Advanced BioChemicals	ABCENT4777	WB (1:1000)
Fig1c
	20D			3M
mean intensity	1.05844	1.09517	0.846393	0.588062	0.32831	0.6912
mean length	0.932384	0.986493	1.08112	0.497587	0.692751	0.577334
mean branch	0.869402	0.90147	1.22913	0.374901	0.448428	0.3112
Fig1d
	iBAT	WAT	Brain	Pancreas	Heart	Muscle	Spleen	Liver	Testis	Kidney
	0.731771	0.160627	0.980641	0.086233	1.05445	0.813495	0.516212	0.092913	0.363584	0.216919
	1.0177	0.088606	0.764145	0.740836	1.22731	1.00334	0.517247	0.081507	0.1496	0.28772
	1.12656	0.251632	1.02699	0.130435	1.11273	0.782233	0.301546	0.195248	0.229964	0.361694
	1.38741	0.12709	1.09401	0.053487	1.11756	1.01758	0.537941	0.082574	0.269949	0.518868
	1.05491	0.102179
	0.870281
	0.811374
Fig1e
	20D										3M
BAT	55.971	63.7169	55.8864	75.0075	51.9632	63.5475					62.496	45.6775	51.5829	47.9333	40.8092
iWAT	31.3587	21.0732	39.6409	45.0164	28.4015	40.0934	35.4632	44.8869	59.4769	24.9186	19.8129	17.9583	18.5705	14.9912	12.8755	16.6199
Fig1f
	Adipocyte								SVF
BAT	1.48708	1.14413	0.759092	1.23112	0.804366	0.574208			1.18568	0.860193	0.56465	0.625484	0.611229	0.43041
iWAT	0.05727	0.050444	0.000913	0.001227	0.141661	0.066167	0.181014	0.126443	0.001444	0.031042	0.002471	0.00266	0.005527
Fig1g
	10	0.0129581	0.00860863	0.0133224	0.0100965
	15	0.0138882	0.0122591	0.0238478	0.0112807
	20	0.0272047	0.03983	0.0316862	0.0401071
	30	0.0207607	0.0188407	0.0207607	0.0144779
Fig1h
	10	0.309927	0.118257	0.271684	0.346277
	15	0.852635	0.332171	0.400535	1.11729
	20	0.829319	1.24833	1.31951	1.94791
	30	0.332171	0.668964	0.852635	0.41466
Fig1i
	-3	0.00349619	0.00474295	0.00487629	0.00379943
	-2	0.00340059	0.00522628	0.00302259	0.00587987
	-1	0.0130483	0.01468	0.0078125	0.00792156
	0	0.0092265	0.0078125	0.0108964	0.0115177
	5	0.0116785	0.0185814	0.0275845	0.0211969
	10	0.0518325	0.0344345	0.0480274	0.0847878
	15	0.0774817	0.0915054	0.0769465	0.0642571
	20	0.049721	0.0532897	0.0279695	0.0486978
	30	0.0354026	0.0559391	0.0559391	0.0536603
Fig1j
	-3	0.00328475	0.000676323	0.00317286	0.00115331
	-2	0.0836205	0.0418102	0.080772	0.0940779
	-1	1.97246	3.55537	1.91853	1.42405
	0	6.49802	4.85678	7.3615	6.58873
	5	8.87655	18.507	15.8895	13.2691
	10	21.259	17.5087	13.2691	20.2521
	15	21.5557	31.3414	28.84	30.4844
	20	24.761	28.6408	25.1067	27.6652
	30	18.6357	31.779	36.5044	27.0958
Fig1k
	0	6 Hours	1 Day	7 Days
	8.30501	23.0728	47.8856	67.7686
	18.2239	14.2402	41.5609	81.5789
	11.5812	13.4327	31.8496	87.6982
	12.6928	16.7774	31.9609	56.1435
		14.5749	32.2631	104.316
Fig1l
	0	6 Hours	1 Day	7 Days
	6.7331	11.7218	26.2658	89.3607
	12.8349	11.7607	23.6673	116.975
	7.90533	9.75739	27.2508	90.2755
	10.4966	12.8781	21.7784	84.4703
		10.4268	15.8283	139.096

## Sheet: Fig2
Fig2a
	Saline					NT-3
Ucp1	1.53978	0.813788	0.460964	1.11167	1.0738	1.83112	2.13277	2.19272	2.20798	1.31287
Pparγ	0.992097	1.22991	0.309616	1.22991	1.23847	1.04142	2.03998	2.17129	2.51151	1.19628
Pparα	1.21949	0.777157	0.777157	0.671881	1.55431	2.76308	3.26318	1.62032	1.02547	1.57829
Pgc1β	1.30609	1.0907	0.792923	0.719592	1.0907	1.79658	1.73538	1.4492	1.55321	3.0006
Dio2	0.905911	0.893439	1.25479	1.16267	0.783194	1.06248	1.4514	4.91585	2.47502	4.89764
Otop1	2.01271	1.07113	7.37566e-05	0.188044	1.72804	3.99761	3.07192	4.95587	2.58316	2.8662
Fgf21	1.43856	0.512144	0.729318	0.421797	1.89819	2.70311	2.38605	3.44528	5.1146	2.13557
Elovl3	0.947562	0.679381	1.12685	0.877999	1.36821	1.37773	2.75546	2.6616	2.17693	4.11899
Eva1	1.20462	0.79475	0.677632	0.90036	1.42264	0.925672	1.68013	2.08287	1.89024	2.08287
Ebf3	1.23513	0.770926	1.01022	1.21813	0.765601	0.779299	1.77112	1.74674	1.85918	1.5852
Fig2b
	Saline					NT-3
UCP1	1.0145	0.868644	0.799474	1.74145	0.575929	2.50671	1.99933	1.5315	1.60625	2.42978
TH	0.972026	1.08089	0.814626	0.942339	1.19012	2.15118	1.67122	1.5209	1.68492	1.11057
										UCP1	Abcam	ab23841	WB (1:1000)
										TH	Millipore	Ab152	WB (1:1000)
										α-Tubulin	Advanced BioChemicals	ABCENT4777	WB (1:1000)
Fig2d
		Saline									NT-3
	0	17.5	20	18.7	18	20	19	16.5	17	19.6	17.9	18.7	19.2	16.6	18.2	19.2	17.3	19.8
	1	18	20	19.7	18.8	20.4	18.8	17.4	17.6	20.6	18.7	19.5	19.7	17.8	18.8	19.5	17.6	19.6
	2	19.4	20.6	21.4	19.6	21.8	20.3	19.7	18.6	21.6	19.6	20.6	20.7	18.8	20.2	20	18.3	21.2
	3	19.9	21.2	22.4	21.2	21.7	19.8	19.4	18.8	21.8	19.9	20.7	21.1	18.9	20	20.3	18.3	21.6
	4	19.9	21.9	22.3	21.5	22.1	20.6	20.2	19.2	22.1	20.4	21.1	21.2	19.2	20.4	21	18.7	21.9
	5	20	21.6	22.7	21.3	22.3	21.2	21.4	19.2	22.1	20.2	20.9	20.9	18.8	19.7	21.5	19.5	22
	6	19.8	21.5	23.1	21.5	22.7	21.3	21.3	19.4	22.1	20	20.8	20.5	18.7	19.6	20.8	19.2	22
	7	20	22.1	23.3	22	23	21.1	21.4	19.4	22.2	20.1	20.9	20.6	19.3	20	21.1	19.1	21.9
	8	19.9	22.1	23.8	22.1	22.5	20.4	20.9	19.1	22.8	20.3	21.1	20.8	19.5	19.9	21	19.5	22.1
	9	20.1	22.1	23.8	22	23.1	20.9	20.8	19.1	22.7	20.4	21.2	20.9	19.6	20	21	19.7	22.1
	10	20	22.7	24.5	22.4	23	20.8	21.3	19.4	22.8	20.7	21.5	21	19.7	20.2	21.1	19.9	22.1
	11	19.9	22.1	24.8	22.8	23.5	21.2	21.7	20	23	21.1	21.9	21.1	20.4	20	21.7	19.7	22.4
	12	20.8	22.6	24.8	23	23.9	21.7	22.2	20.3	23.8	21.6	22.7	21.4	20.9	20.6	22.2	19.6	23.3
	13	20.9	22.9	24.8	23.4	24.3	21.8	21.9	20.6	23.4	21.8	22.4	21.8	21	21.3	21.9	19.6	23.1
	14	21	22.8	25.2	23.9	24.6	22	22.4	21.4	23.9	21.6	22.5	21.8	20.9	21.3	22.1	20.1	23.6
	15	21.1	23.4	25.6	24	25.1	22.1	22.8	21.4	23.9	21.7	22.2	22.2	21.2	21.1	22.7	20.5	24
	16	20.8	23.4	26	24	25.2	22.5	23.2	21.3	24.6	22	23.3	22.1	21.9	21.4	23	20.4	23.7
	17	21.4	23.7	26.5	24.3	25.7	22.5	23.2	21.4	24.9	22.2	23.1	22.4	22	21.8	23	20.8	23.9
	18	21.6	23.6	26.7	24.5	26.2	22.8	23.7	21.9	25.1	22.9	23.1	22.6	22.2	22.2	22.5	20.7	24.1
	19	21.8	23.9	27	24.9	26.4	22.7	23.7	22.1	25.1	22.4	23.2	22.7	21.7	21.7	23.1	20.8	24.4
	20	21.8	24	26.7	24.9	26.7	22.8	23.1	22.1	25.4	22.3	23	22.5	21.5	21.9	22.8	20.9	24.6
	21	21.7	24.5	26.9	25.2	26.9	23.7	23.9	22.4	25.6	22.7	23.1	22.8	22.1	21.9	22.8	20.4	24.8
	22	22	24.8	26.8	25.9	27.5	23.8	24.4	22.7	25.6	23.2	23.6	23.4	22.9	22.5	23.5	20.8	25.1
	24	21.9	24.6	26.9	25.7	27.8	23.1	24.2	22.4	25.6	22.9	23.3	22.6	22.4	22.1	23	20.6	24.9
	27	23	26.4	29	28	29.7	24.9	26.6	23.9	27.7	23.6	25	23.6	23.8	23.4	24.8	22	26.8
	29	23.4	27	29.6	28.9	30.7	25.3	27.1	25.1	28.1	23.9	25	23.8	24.1	23.9	25.4	22.1	27.6
	31	24	27.6	30.4	30.1	31.1	26	27.7	25.3	28.8	24.3	25.2	24.1	24.4	24	26.4	22.8	28.4
	34	24.9	29.9	31.6	31.8	34.2	27.7	30.2	26.8	30	25	26.1	24.6	24.5	24.5	27.9	23.1	29.8
	36	24.9	29.8	31.9	32.3	34.3	28.3	30.6	26.9	30.1	25.4	27	25	25	25	28.2	23.1	30.1
	38	23.7	28.5	32.5	31.9	32.1	28	30.8	27.1	30.6	21.6	26.7	24.8	25.3	25	28.2	23.3	29.2
	40	24.8	29.8	32	32.9	32.1	28.8	32.4	27.6	30.5	20.1	27.2	25.4	26	25.3	29.5	23.2	29.2
	43	25.5	30.2	33.5	34	32.6	29.9	33.5	28.4	31.7	25.1	28.4	25.8	26.5	26.4	30.8	24.2	29.3
	44	25.3	30.3	34.7	33.8	32	29.5	33.1	28.5	32.5	25.3	28.5	26.2	26.2	26.6	30.1	24.5	29.2
	45	26.4	30.7	34.3	34.4	32.5	29.5	33.5	28.4	32.5	25.5	29.3	26.8	26.7	26.8	28.6	24.6	30.5
	48	26.9	32.3	35.5	36.6	34	30.5	32.9	27.1	31.8	26.7	31	27.9	28	27.9	28	25.1	31.8
	50	27.3	33	35.1	37.2	34.6	30.6	33.1	26.9	32.6	27.3	31.6	28.7	28.7	28.1	27.2	25.4	32.6
	52	28.3	34.7	36.4	39.1	35.1	30.4	33.5	27	33.2	28.9	31.6	29.5	30	29.2	28	25.7	34.2
	55	29.6	36.7	39	41.2	37.2	31.9	35.1	28.9	35.9	29.7	33.3	31	30.8	30.3	29.7	27.3	35.1
	57	29.7	37.2	39.6	42	37.3	32.3	35.9	29.1	36.8	30.5	33.5	31.7	31.1	30.8	30.1	27.4	35
	59	30.1	36.7	38.8	41.4	36.5	32	35.5	29.3	35.4	30.5	33.5	30.9	31	30.5	29.8	27.1	35
	62	30.8	38.3	40.7	43.2	38.2	33.4	37.5	30.7	36.8	31.4	34.8	32.2	32	31.1	30.1	27.5	36.5
	64	30.4	39.1	40.4	44	38.5	33.3	38.3	30.8	36.1	30.7	34.7	31.4	32	30.8	31	27.2	37
	66	31.1	39.7	41.1	45.2	39	34.3	39.9	31.7	36.5	31.3	35.1	32.2	32.6	31.5	32.6	27.8	36.6
	69	31.6	41.7	43.4	46.7	40.2	35.7	40.5	32.5	38.5	31.4	35.4	32.2	32.8	31.6	33.3	29.3	37.8
Fig2e
	Saline									NT-3
Fat mass	16.4915	10.6246	20.3266	18.6734	16.8349	14.158	16.7123	10.9438	14.6938	8.43911	12.0292	11.6593	9.05687	8.96707	8.18603
Lean mass	21.9406	18.4425	22.8777	23.0994	20.3558	18.4453	21.7186	19.0313	17.9174	20.0008	19.4334	18.5834	19.3896	20.2748	16.5584
Fig2g
	Saline								NT-3
iBAT	0.2089	0.2169	0.2875	0.1457	0.118	0.207	0.1125	0.293	0.1409	0.1532	0.1329	0.1696	0.0917	0.1021	0.129	0.108
iWAT	1.8004	2.0896	2.3931	1.577	1.5193	1.527	1.4552	1.962	0.9301	1.3628	1.1344	1.0655	0.7843	0.8298	1.0456	0.994
eWAT	2.8301	2.9601	2.0907	2.79	2.6329	3.1949	2.8521	1.899	1.7814	2.1427	1.9702	1.7317	1.789	2.0538	1.8676	1.973
Liver	1.3899	1.7758	1.952	1.514	1.2286	1.2308	1.3398	1.428	1.3141	1.3635	1.2382	1.1367	1.074	1.0635	1.1178	1.1756
Fig2h
	Saline							NT-3
0	3343	3430	3727	2783	3675	3853	3305	3949	3786	4734	4132	4754	4428	5317
0.5	4520	4486	3527	4762	4079	3860	3650	4471	5088	4431	4254	5349	5284	4569
1	3261	4227	4050	3765	4613	3660	3103	5095	3818	4447	4370	4806	4300	4626
1.5	4373	3753	3379	3277	4102	3389	2942	4484	4185	4258	3891	5020	4302	4877
2	3895	3129	3068	3959	4444	4131	4030	4229	3553	4449	3997	4413	3915	4884
2.5	3670	3611	2639	3667	4236	3233	3223	3942	3984	3712	4377	4944	4137	5373
3	3117	3420	2422	2932	3270	4037	3390	4982	4113	3772	3719	4460	4338	4099
3.5	3111	3490	2294	2604	3162	3556	3377	4654	3957	3845	4892	3898	3703	3958
4	3148	3213	2849	4098	3396	3600	2749	3559	4778	4027	3554	4402	4444	3866
4.5	4444	3190	4117	3768	4472	4274	3205	3726	3460	4886	3822	4350	4336	3875
5	3276	3265	3035	2918	4497	3813	3769	3717	3858	3861	3453	4122	4666	5254
5.5	3023	3752	2965	2761	5148	3782	3083	3797	3794	3692	3621	3524	4679	4035
6	2952	3856	2935	3769	3933	3477	3231	4014	4799	3914	3533	4013	4512	3496
6.5	3375	4013	3445	2845	3841	3886	3398	3602	5011	3593	3656	4611	4641	4194
7	3109	3426	3135	3137	3726	3235	3218	3722	4429	4387	3496	4455	4156	3964
7.5	3698	3446	2444	3079	3534	3106	3224	4163	4097	4164	3472	3787	4139	3980
8	2695	5144	2382	3295	3521	4690	3733	4592	3510	4001	4162	3553	4101	3502
8.5	3422	3232	3256	3119	3535	3680	3399	3779	3970	3724	3615	3698	4734	4258
9	2738	3620	3475	3053	3383	3764	2733	3725	3948	3709	3716	4891	3794	3688
9.5	3165	3091	2957	3113	4193	4084	2880	4522	3790	3760	3711	4159	3769	4324
10	2900	3051	3532	4184	4382	3819	2921	3438	4419	4184	3695	4537	3601	3738
10.5	4461	3929	3380	2906	4105	3961	3139	3911	4343	4636	3683	4057	3670	4584
11	3047	2989	3027	2525	3981	3428	3815	4178	4660	3524	3737	3447	4671	4426
11.5	3088	3061	2450	2883	3740	3615	2885	3940	3492	3343	3586	3912	4435	4144
12	2357	3362	2556	3237	2753	3298	2531	3544	3192	3510	3817	4183	4470	3738
12.5	2686	3073	2562	2853	2841	3365	2503	3015	4162	4244	3770	3491	4180	3039
13	2494	3058	2539	2888	3116	2877	2594	3284	3274	3346	2937	3508	4641	3446
13.5	3722	3246	2524	3470	2901	2814	2540	3164	3485	3276	3230	3527	3988	4287
14	2501	2660	2575	2946	3143	3291	2205	3754	2935	3444	2783	2946	3544	3256
14.5	2523	2846	3029	2311	2711	3198	2687	4188	3339	2983	2621	2897	3843	3230
15	2502	3074	2978	3064	3051	3057	2327	3198	3195	3183	3511	3250	3463	3325
15.5	2725	3099	2753	2247	2848	2739	3382	2839	3849	2856	3088	3001	3713	3209
16	2736	2963	2482	3055	4015	3736	2896	3280	3932	3264	2997	4896	4305	3936
16.5	2365	2915	2880	2896	3160	3290	2723	3243	3317	3239	3744	3963	3869	3694
17	2542	2991	2718	2778	2963	3425	2418	3164	3278	3735	2929	2861	3894	3152
17.5	2340	3223	2441	2361	2937	3037	2478	3089	3921	3021	2883	2966	3356	3107
18	2542	2909	2549	2575	3263	3028	2694	4151	2765	3244	2977	3087	3307	3066
18.5	2348	2900	2391	2628	3329	3276	2991	3092	3220	2899	3165	3091	4010	3566
19	3018	2904	2569	2593	2948	3115	2723	3353	3543	3674	2794	3018	3336	3114
19.5	2758	3186	3021	2693	3058	2871	2684	3118	3375	3412	3432	3050	3343	3299
20	2633	2952	2570	2594	2716	2928	2597	3608	3885	3189	2768	3295	3514	3240
20.5	2359	3043	2548	2691	2921	2906	2874	3264	4117	3049	2566	3986	4237	3741
21	2518	3052	2977	2587	4072	3062	2552	3549	3312	3163	3513	4228	3385	3336
21.5	2602	2643	2603	2755	3099	3166	2807	2991	3563	3907	2953	3265	3319	3080
22	2556	3279	2587	3092	2782	3840	2850	2962	3483	3265	3003	3290	3950	4392
22.5	2564	3390	3052	2824	3335	3278	2696	3248	3362	3308	3033	3200	3620	3464
23	2880	3468	3668	3283	3151	2995	2909	4739	3448	3540	3460	3940	3677	3997
23.5	2565	3731	2957	2532	3142	3442	3277	3239	4100	3626	3450	3836	3540	3317
24	4155	4053	3399	4048	3504	3688	3857	4181	4074	5758	3688	4405	4765	4742
24.5	3821	4372	4141	3301	4252	3979	3337	5281	5463	4654	4076	4441	4169	5393
25	2915	4771	4248	4591	4189	3661	3075	4951	5352	5079	4347	3934	5344	4469
25.5	4259	3869	3401	2795	3836	3590	3331	5331	4294	4183	4124	4640	4013	4107
26	3107	4057	3765	3840	3639	4880	3239	5866	3973	4428	3916	4836	4469	3622
26.5	3144	3082	3204	2941	3867	3565	3210	4333	4607	4847	3821	4776	4380	3504
27	2863	3507	2715	3015	3456	3777	2955	5278	4190	4372	3569	4484	3680	3992
27.5	3303	3112	2712	3009	3335	3127	3997	5012	4277	4204	3912	4500	4322	3989
28	4608	3750	2969	2878	4361	3573	3120	4838	4141	3567	3261	4134	4270	5118
28.5	3563	3871	3942	3737	4332	3268	3327	3845	4872	3858	3719	4634	4024	5361
29	2820	3832	2810	3951	3691	3458	3499	4186	5055	3684	3552	4237	3987	4206
29.5	3987	3060	3507	4039	3596	3079	3277	3962	4432	3748	3269	5113	5118	4065
30	3407	3381	2575	3027	4422	3170	3481	4408	5809	5928	4006	4636	3699	3660
30.5	2891	3041	3925	3104	3548	4126	2659	3970	4189	4831	3500	3780	4055	3784
31	3542	4392	3905	2908	3520	3327	2842	4641	4378	4308	3324	3773	4168	4480
31.5	2944	2936	3340	4285	3146	3777	2501	4441	4621	3875	3701	3829	4028	3762
32	3309	3728	3316	2975	3481	3597	2938	4100	4535	3675	3683	3802	3697	3596
32.5	3462	3446	3713	3122	4179	3773	3318	4492	3723	3344	3114	3796	4006	4001
33	3386	4147	3131	2905	4077	3432	2715	3905	4194	4961	3464	4659	4048	3759
33.5	3153	3239	3249	2705	3448	3577	2631	5021	4044	3546	3566	4868	4214	4407
34	3074	3684	3408	3881	3461	3992	2887	4353	5149	4563	3799	4865	3914	4418
34.5	4218	4328	3241	3317	4063	2865	2724	4909	4448	4200	4082	4404	4092	3308
35	3356	3658	2374	2743	4046	3136	4085	4275	4033	4431	3811	4570	3791	3689
35.5	2942	3767	2528	2734	3444	2972	3232	4246	3989	3396	4501	3850	3380	3747
	Saline							NT-3
Light	2618.17	3081.96	2730.38	2789.71	3093.96	3168.08	2705.75	3378.17	3502.17	3349.04	3142.67	3448.96	3771	3459.62
Dark	3426.21	3711.79	3313.25	3327.12	3787.21	3557.88	3176.54	4576.04	4493.42	4310	3741.88	4373.58	4151.38	4132.46
Fig2i
	Saline							NTF3
0	16.19	16.346	17.86	13.376	17.723	18.549	15.963	19.072	18.085	22.729	19.978	22.729	21.426	25.54
0.5	21.637	21.565	16.971	22.9	19.492	18.547	17.536	21.719	24.682	21.282	20.448	25.532	25.515	21.961
1	15.62	20.291	19.313	18.027	22.05	17.522	14.852	24.511	18.349	21.34	20.952	23.021	20.713	22.286
1.5	20.998	18.046	16.171	15.644	19.597	16.142	14.126	21.547	20.097	20.334	18.595	23.955	20.61	23.411
2	18.754	15.077	14.791	19.048	21.271	19.922	19.343	20.315	17.058	21.414	19.269	21.186	18.911	23.24
2.5	17.685	17.399	12.644	17.63	20.359	15.426	15.415	18.861	19.233	18.003	21.017	23.805	19.864	25.763
3	14.868	16.376	11.511	13.902	15.728	19.473	16.288	23.931	19.641	17.92	17.78	21.418	20.839	19.704
3.5	15.01	16.826	11.024	12.436	14.953	17.024	16.193	22.352	19.138	18.434	23.423	18.509	17.733	18.688
4	15.03	15.398	13.81	19.689	16.263	17.17	13.061	17.001	23.202	19.417	16.921	21.162	21.382	18.473
4.5	21.319	15.22	19.964	17.998	21.32	20.516	15.375	17.908	16.586	23.646	18.355	20.836	20.662	18.437
5	15.617	15.811	14.572	13.849	21.513	18.425	18.098	17.91	18.587	18.406	16.379	19.504	22.315	25.183
5.5	14.385	18.204	14.145	13.128	24.523	18.173	14.783	18.162	18.298	17.702	17.271	16.705	22.414	19.313
6	14.066	18.444	13.887	17.97	18.877	16.676	15.369	19.09	23.062	18.563	16.793	19.115	21.473	16.462
6.5	16.071	19.242	16.522	13.529	18.39	18.644	16.315	17.16	23.958	17.015	17.496	21.889	22.118	20.053
7	14.899	16.348	15.047	14.864	17.824	15.452	15.471	17.841	21.222	21.158	16.769	21.149	19.563	18.788
7.5	17.734	16.469	11.678	14.597	16.682	14.907	15.39	19.993	19.578	19.857	16.441	17.916	19.533	18.75
8	12.919	24.788	11.323	15.64	16.714	22.562	17.81	21.961	16.709	19.118	19.804	16.732	19.644	16.495
8.5	16.284	15.472	15.481	14.98	16.937	17.57	16.286	18.031	18.932	17.593	17.406	17.475	22.705	20.207
9	13.078	17.296	16.712	14.575	16.068	17.968	13.048	17.66	18.903	17.596	17.637	23.14	17.891	17.5
9.5	15.138	14.648	14.196	14.841	19.999	19.593	13.746	21.702	18.197	18.058	17.516	19.655	17.921	20.564
10	14.022	14.598	16.822	19.893	20.975	18.348	13.94	16.354	21.185	19.988	17.686	21.562	17.228	17.894
10.5	21.456	18.819	16.167	13.852	19.627	18.994	14.991	18.845	20.871	22.114	17.589	19.249	17.549	21.822
11	14.52	14.254	14.55	12.033	19.064	16.342	18.136	19.998	22.181	16.693	17.642	16.216	22.247	20.979
11.5	14.622	14.577	11.727	13.66	17.849	17.219	13.794	18.837	16.578	15.958	17.013	18.54	21.12	19.659
12	11.259	15.965	12.219	15.373	12.968	15.777	12.003	16.722	15.06	16.764	18.289	19.921	21.246	17.578
12.5	12.922	14.548	12.202	13.611	13.455	16.101	11.936	14.325	19.663	20.482	17.924	16.645	19.929	14.439
13	11.9	14.499	12.223	13.687	14.86	13.679	12.358	15.599	15.582	15.957	13.924	16.506	21.881	16.373
13.5	17.897	15.449	12.063	16.497	13.922	13.432	12.109	15.135	16.749	15.533	15.454	16.569	18.792	20.369
14	11.927	12.71	12.239	13.898	14.967	15.647	10.502	17.834	13.938	16.306	13.445	13.969	16.959	15.538
14.5	11.893	13.529	14.549	10.933	12.893	15.277	12.78	19.961	15.837	14.351	12.785	13.812	18.218	15.375
15	11.87	14.522	14.222	14.403	14.593	14.552	11.065	15.16	15.195	15.251	16.998	15.452	16.415	15.996
15.5	12.996	14.725	13.085	10.752	13.652	13.032	16.245	13.522	18.454	13.704	14.869	14.159	17.708	15.414
16	13.05	13.964	11.719	14.49	19.055	17.604	13.625	15.58	18.805	15.706	14.425	23.173	20.373	18.625
16.5	11.341	13.687	13.826	13.712	15.046	15.672	12.893	15.522	15.74	15.509	17.895	18.864	18.436	17.734
17	12.17	14.115	12.846	13.122	13.99	16.242	11.486	15.236	15.513	17.952	13.84	13.6	18.406	14.918
17.5	11.249	15.481	11.556	11.172	13.968	14.417	11.792	14.781	18.639	14.342	13.719	14.15	15.83	14.692
18	12.17	13.846	12.048	12.188	15.692	14.322	12.925	19.903	13.134	15.541	14.429	14.799	15.639	14.702
18.5	11.149	13.647	11.331	12.428	15.938	15.801	14.514	14.678	15.222	13.762	15.316	14.847	19.089	17.291
19	14.387	13.664	12.176	12.494	14.211	14.877	13.091	15.833	16.802	17.605	13.575	14.424	15.856	14.894
19.5	13.073	15.202	14.501	12.89	14.637	13.881	12.829	14.807	16.031	16.314	16.683	14.604	15.82	15.831
20	12.428	13.862	12.225	12.409	12.891	14.076	12.579	17.294	18.411	14.979	13.314	15.866	16.774	15.575
20.5	11.287	14.582	11.999	12.891	14.001	13.951	13.894	15.516	19.573	14.538	12.313	19.12	20.489	17.994
21	11.894	14.475	14.173	12.411	19.574	14.515	12.228	16.902	15.525	15.087	16.93	20.247	16.094	15.856
21.5	12.295	12.584	12.39	13.156	14.91	15.12	13.515	14.331	16.696	18.836	14.335	15.548	15.908	14.699
22	12.194	15.802	12.36	14.873	13.259	18.522	13.628	14.067	16.58	15.672	14.475	15.562	19.129	21.155
22.5	12.277	16.331	14.475	13.449	15.795	15.801	12.95	15.554	15.831	15.831	14.434	15.327	17.255	16.604
23	13.802	16.7	17.529	15.698	15.247	14.278	14.059	22.733	16.453	17.028	16.798	19.107	17.614	19.151
23.5	12.333	17.898	14.023	12.171	14.965	16.626	15.697	15.319	19.577	17.379	16.645	18.343	17.038	15.881
24	19.872	19.389	16.265	19.503	17	17.776	18.47	19.896	19.549	27.601	17.843	21.39	22.966	22.73
24.5	18.103	20.885	19.736	15.862	20.495	19.223	15.954	25.245	26.148	22.347	19.49	21.483	19.99	25.926
25	13.878	22.86	20.228	22.012	20.084	17.595	14.759	23.6	25.6	24.107	20.923	18.793	25.735	21.401
25.5	20.352	18.545	16.261	13.343	18.39	17.298	16.009	25.233	20.578	19.92	19.812	22.281	19.351	19.589
26	14.871	19.39	17.901	18.373	17.442	23.461	15.563	27.945	18.829	21.148	18.72	23.249	21.651	17.243
26.5	15.058	14.651	15.301	14.123	18.547	17.121	15.442	20.67	22.194	23.316	18.343	22.925	21.165	16.9
27	13.581	16.747	12.872	14.414	16.53	18.223	14.096	25.11	20.13	20.789	17.071	21.54	17.579	19.118
27.5	15.723	14.827	12.823	14.359	15.986	15.051	19.102	23.889	20.447	20.017	18.664	21.711	20.766	19.119
28	21.954	17.893	14.144	13.773	21.006	17.144	14.945	23.018	19.702	16.716	15.391	19.693	20.583	24.535
28.5	17.036	18.49	18.895	18.056	20.759	15.645	15.932	18.251	23.378	18.17	17.734	22.316	19.11	25.628
29	13.423	18.289	13.417	18.936	17.633	16.601	16.758	19.758	24.113	17.399	16.853	20.117	19.086	20.014
29.5	18.985	14.525	16.532	19.251	17.175	14.774	15.672	18.798	21.12	17.688	15.61	24.472	24.64	19.09
30	16.175	16.097	12.066	14.411	21.16	15.178	16.684	20.855	27.756	28.169	19.241	22.214	17.812	17.357
30.5	13.743	14.556	18.776	14.786	16.989	19.79	12.687	18.796	19.927	22.982	16.833	17.859	19.442	17.915
31	16.789	21.037	18.683	13.85	16.734	15.946	13.514	22.147	20.897	20.364	15.763	17.894	19.888	21.438
31.5	14.011	13.979	15.831	20.456	15.021	18.196	11.885	21.111	21.819	18.166	17.639	18.243	19.075	17.909
32	15.749	17.79	15.768	14.227	16.722	17.217	14.002	19.441	21.467	17.537	17.454	18.158	17.563	16.978
32.5	16.527	16.343	17.716	14.95	20.06	18.069	15.667	21.038	17.536	15.788	14.814	18.058	19.114	18.946
33	16.04	19.708	14.949	13.879	19.488	16.471	13.044	18.43	19.96	23.865	16.463	22.344	19.24	17.853
33.5	14.888	15.346	15.434	12.887	16.532	17.196	12.694	23.782	19.049	16.721	17.116	23.241	20.19	21.009
34	14.626	17.569	16.235	18.587	16.642	19.14	13.792	20.564	24.601	21.691	18.148	23.14	18.764	21.047
34.5	20.109	20.66	15.411	15.717	19.523	13.777	12.942	23.271	21.184	19.781	19.488	21.023	19.645	15.693
35	15.934	17.44	11.236	12.962	19.3	14.95	19.451	20.244	19.153	21.012	18.289	21.863	18.127	17.701
35.5	13.871	17.941	11.954	13.021	16.504	14.257	15.485	19.973	19.029	15.944	21.645	18.475	16.15	17.856
	Saline							NTF3
Light	12.4901	14.6578	12.9991	13.2795	14.7704	15.1334	12.946	16.0964	16.6254	16.0179	15.1173	16.4423	17.9541	16.5285
Dark	16.3041	17.7065	15.7681	15.9057	18.1551	17.0875	15.1895	21.711	21.4236	20.4683	17.8895	20.9367	19.9013	19.7081
Fig2j
	Saline									NTF3
UCP1	0.849226	1.22111	1.27685	1.02308	0.982819	1.0317	0.884135	0.808293	0.922781	1.69188	1.34374	1.29245	1.12789	1.44998	2.05344	1.41458	1.74955
TH	0.872045	1.3463	0.91558	0.693937	0.931844	0.844307	1.17934	1.16224	1.05441	1.30114	1.4798	1.69928	1.49139	1.32989	1.44056	1.68821	0.677202
												UCP1	Abcam	ab23841	WB (1:1000)
												TH	Millipore	Ab152	WB (1:1000)
												α-Tubulin	Advanced BioChemicals	ABCENT4777	WB (1:1000)
Fig2l
	NT3	BW
	325.99	34
	151.444	37.6
	259.297	34.8
	79.2186	33.1
	107.59	42.7
	192.553	42.5
	145.976	35.2
	39.3777	46.5
	104.818	48.5
	32.1131	44.6
	206.887	38.8
	64.3593	45.4
	115.886	36.6
	196.385	40.5

## Sheet: Fig3
Fig3a
	WT	AdNTF3-Tg
	1.10652	1.29375
	0.943458	3.15548
	0.950021	2.48562
		2.05004
Fig3b	WT	AdNTF3-Tg
	1.18905	2.01359
	0.603087	2.2924
	2.2171	2.80587
	0.92608	2.57768
	0.949977	2.95488
	0.720706
	0.394007
										NT-3	R&D Systems	AF-267-NA	WB (1:1000)
										α-Tubulin	Advanced BioChemicals	ABCENT4777	WB (1:1000)
Fig3c	WT	AdNTF3-Tg
	7.48476	13.9655
	9.67811	10.9291
	8.94807	10.9029
	9.38076	10.162
Fig3d		WT					AdNTF3-Tg
	0	36	34.5	35.3	35.8	33.3	35.6	35.2	34.9	35.8	35.1
	1	36.9	33.8	34.7	36	31.5	34.4	34.3	35	37.3	34.4
	2	36.1	32.9	33.6	35.1	29.6	34.8	35.6	32.5	36	32.4
	3	34.5	32	31.9	36.6	30	34.4	33.4	34.9	36.6	33.9
	4	34.1	32.3	31.8	35.7	30.3	34.4	33.9	34.3	36.5	32.6
	5	35.9	32.6	31.8	35.8	29.9	34.1	34.4	35.9	37	34.2
	6	34.4	31.7	32.1	35.3	29.8	34	33.8	35.1	36.1	32.8
	8	35.2	33.1	33.2	35.8	31.6	33.8	34.6	34.4	37.3	34.4
	9	35.3	33.5	32.7	36.1	31.2	34.7	33.9	33.3	36.5	34.5
	10	33.6	32.6	33.1	36	31.1	33.7	33.8	33.4	36.6	33.7
	11	34.8	31.9	32.8	35.2	30.7	34.4	34.2	33.9	35.6	33.3
	12	34.6	30.3	31.8	33.4	29.6	33.7	32.9	32.2	35.9	34
	14	34.9	30	32.3	34.9	31	34	33.5	35.3	34.3	34.9
	16	32.7	31.9	29.9	34	30.3	33.5	32.4	33.9	34.3	34.9
	18	35.3	32.6	32.4	35	31	36.5	35.4	35	36.2	34.6
Fig3e
	WT				AdNTF3-Tg
iWAT	180.1	169	193.8	184.6	120.6	154.1	159.1	154.8
iBAT	80.7	107.4	104.2	103.5	86.3	88.2	97.4	104
Fig3f
	WT				AdNTF3-Tg
Ucp1	0.322701	2.12619	1.04122	0.509894	4.05098	8.86592	0.645402	5.68937	5.74386	8.56391
CPT1b	0.482369	1.38339	1.64514	0.489102	2.64514	3.02767	0.65795	2.59945	2.39727	3.00676
Otop1	0.414372	0.806125	1.13735	1.05652	2.16926	2.58379	0.95077	2.15751	2.46436	2.08246
Eva1	0.562722	1.78309	0.635902	0.583821	2.1552	2.22678	0.895024	2.26828	1.70965	1.89557
Cidea	0.666877	1.37125	1.54274	0.419136	2.04981	2.78078	0.639711	0.465061	1.91254	3.56893
Cox1	1.23718	0.616669	1.17924	0.966906	1.279	1.37085	1.03059	0.756255	1.5109	1.89557
Acox1	1.02391	0.986845	1.15338	1.03759	1.27901	1.40539	0.779041	0.937075	1.29723	1.44452
Fig3g
	WT	AdNTF3-Tg
	0.813184	3.83188
	1.0632	6.95901
	1.12362	3.20457
									UCP1	Abcam	ab23841	WB (1:1000)
									α-Tubulin	Advanced BioChemicals	ABCENT4777	WB (1:1000)
Fig3i
		WT								AdNTF3-Tg
	0	18.01	13.06	14.01	14.65	20.94	16.71	14.98	16.28	17.3	20.81	16.41	17.41	14.26	17.14	15.54	17.11	16.1	14.3
	1	22.43	17.24	19.58	20.17	23.98	21.99	20.02	21.24	20.58	23.01	21.64	22.89	19.52	21.23	19.37	21.04	19.85	19.02
	2	26.51	20.81	23.89	24.32	25.3	23.12	21.91	23.87	22.11	25.54	25.53	26.02	23.13	23.18	21.69	22.74	22.03	22.04
	3	29.11	22.44	26.98	26.87	26.31	26.09	24.24	26.73	23.26	26.89	28.27	28.49	26.73	25.84	23.67	24.68	24.7	24.69
	4	31.32	23.98	29.37	29.34	27.28	26.12	24.62	28.19	23.55	26.61	26.79	28.08	26.01	27.29	25.1	26.84	26.04	25.22
	5	33.58	25	32.67	31.88	29.4	29.94	28.01	30.28	25.01	28.81	29.09	31.45	28.37	28.59	26.82	28.17	27.51	28.07
	6	37.87	28.58	36.81	36.03	31.52	33.67	29.89	32.45	27.49	32.09	33.1	35.41	32.65	29.9	28.62	29.38	29.98	30.91
	7	40.01	30.58	39.48	39.13	33.22	35.66	31.29	34.84	29.21	34.08	35.32	37.51	34.21	32.47	29.68	30.49	32.49	31.62
	8	44	33.3	43.2	42.1	35	37.9	32.6	35.3	30	34.3	35.6	39.5	34.7	32.3	29.1	30	31.9	32.1
	9	44.6	33.9	44.8	43.2	35.2	39.3	33.4	38.7	30.7	35.9	38	41.3	36.3	37.1	31.5	32.6	34.9	33.4
	10	43.8	34.8	45.6	44	36.7	40.8	33.9	43.3	30.9	37.1	39.8	42.8	38.1	40.8	32.8	34.6	37.8	33.3
	11	48.1	38.9	48.6	47.1	40.1	42.9	34.4	46.9	32.2	38.4	41	44.8	38.2	43.7	35	36.9	41.5	34.3
	12	48.4	40	49.2	47.5	40.3	46	35.5	48.2	31.6	37.5	40.3	44	36.8	45.2	36.3	37.7	42.5	36.4
	13	48	39.3	47.3	46.3	40.1	46	35.6	48.2	35	41.5	44.9	49.3	41.1	45.2	36.6	37.6	43.6	35
	14	50.9	41.8	50.4	49.8	43.5	47.6	36.6	48.8	34.1	41.3	44.9	48.6	40.8	46.2	37.8	38.7	43.1	36
Fig3j
	WT							AdNTF3-Tg
iWAT	3.2728	3.3325	2.6549	3.0862	2.7636	2.5171	2.2303	2.1189	2.6089	2.7185	2.0778	2.5071	2.0617	2.3462
eWAT	2.0119	1.8359	1.846	1.4593	3.5437	1.8414	2.3237	1.7676	1.5981	1.6588	0.9936	1.1219	1.108	0.9947
iBAT	0.2337	0.2263	0.1975	0.2732	0.3004	0.2832	0.2794	0.2556	0.2827	0.2413	0.2517	0.3218	0.2619	0.3051
Fig3k		WT					AdNTF3-Tg
	0	2387	2142	2511	2719	2094	2636	2402	2222	2211	2519	2249
	0.5	2688	2575	2059	1928	1737	2513	2171	2246	2136	2070	2008
	1	2465	2555	1948	1992	1772	2266	2160	2329	2364	2443	2183
	1.5	2113	2265	1944	2209	1806	2153	2589	2255	2567	3008	2231
	2	2284	2309	1941	1819	1799	2230	1970	2194	2232	2153	2239
	2.5	2291	3004	1807	2665	1707	2240	2342	2183	2235	2184	2471
	3	1883	2006	1929	2406	2388	2152	2050	2771	2271	2303	1925
	3.5	1894	2324	2039	2039	2041	2432	1894	2237	2371	2014	2595
	4	2612	2229	2338	1849	1739	2035	2116	2257	2309	2293	2470
	4.5	2086	2087	2051	2088	1806	2671	2258	2216	2292	2129	2134
	5	2120	2701	1862	2046	1715	2152	1957	2138	2949	2604	2115
	5.5	2099	2028	2149	2068	1805	2056	1917	2251	2244	2227	2535
	6	1992	2055	1858	2298	1769	2370	2647	2370	2246	2171	2134
	6.5	2691	2455	2202	1836	1705	2049	2853	2056	2763	2352	2138
	7	2198	2113	1899	2420	1707	2100	2101	2079	2230	2331	2180
	7.5	1984	2069	1853	1900	1807	1971	2444	2100	2104	2415	1930
	8	2421	2497	2046	2020	1776	2169	2162	2673	2120	2190	2265
	8.5	2168	2714	2056	2114	1683	2250	2584	2222	2563	2297	2168
	9	2064	1971	2077	2629	1991	2267	2218	2150	2213	2459	2134
	9.5	2554	2295	1931	2055	2142	2754	2083	2050	2130	2244	2374
	10	2289	2393	2101	2069	1809	2057	2455	2271	2558	2243	2467
	10.5	2318	2560	2044	2521	1819	2150	2187	2115	2137	2389	2890
	11	2580	2491	2292	2557	2361	2685	2577	2247	2229	2593	2554
	11.5	2687	2843	2284	2130	2087	2364	2456	3242	2933	2439	2697
	12	3376	2445	3015	2107	1984	2866	2560	2778	2628	3131	2583
	12.5	3050	2755	2708	2838	2287	2773	2855	2867	3115	3345	3056
	13	3221	3294	2808	3261	2297	3016	2760	2602	2721	2922	3438
	13.5	2470	2608	2916	3015	2776	2417	2483	2649	2929	2878	3080
	14	2669	2880	2596	2917	1959	2712	2271	2681	2807	2644	2695
	14.5	2943	2268	2741	3007	2181	2893	2432	2716	2921	2363	2895
	15	2767	2840	2167	2690	2581	3042	2356	2673	2350	2805	2806
	15.5	2656	2789	2146	2389	2239	2661	2280	2735	2398	2819	3240
	16	3110	2518	2549	2350	2183	2653	2943	2519	2569	2786	3350
	16.5	2208	2512	2059	2640	1887	2761	2569	2711	2770	2292	2932
	17	2408	2254	2329	2349	1790	2383	2016	2510	3211	2387	3022
	17.5	2684	2479	2224	2616	2063	2598	1973	2620	3024	2561	2599
	18	2621	2527	2370	2371	1743	2437	2559	2706	2485	2686	2801
	18.5	2472	2096	2322	2413	2318	2532	2410	2581	2750	2689	2790
	19	2703	2249	2225	2924	2181	2550	2071	2492	2344	3014	2577
	19.5	2499	2623	2124	2512	2010	2287	2095	2708	2341	2865	2686
	20	2760	2561	2173	2272	1851	2240	2791	2582	3120	2193	2376
	20.5	2678	2401	2206	2247	1971	2438	2261	2689	2064	2539	3175
	21	2830	2789	2022	2777	2075	2753	2359	2501	2443	2313	2553
	21.5	2788	2636	2997	2792	1802	2642	2477	2615	2424	2183	2665
	22	2473	2262	2430	2721	1709	2365	2782	2873	2908	2637	3213
	22.5	2754	2850	2219	2523	2021	2264	2363	2228	2293	2914	2635
	23	2944	2572	2414	2600	1807	2156	2066	2584	2462	2933	2105
	23.5	2576	2786	2603	2208	1958	2057	2440	3075	2249	2601	2455
	24	2205	2212	2229	2378	2171	2248	1940	2567	2142	2215	2254
	24.5	2390	2192	1864	2603	2094	2278	2638	2307	2132	2536	2220
	25	2374	2553	2047	2373	2189	2358	1932	2143	2034	2792	2558
	25.5	2265	1992	1855	2242	2116	1978	2045	2467	2072	2402	2573
	26	2436	2159	1929	2125	1880	1860	2151	2466	2863	3006	2371
	26.5	2076	2344	1856	2691	1685	1944	2026	2104	2119	2190	2041
	27	2254	1973	1944	2057	1916	1999	2065	2343	2230	2399	2501
	27.5	2107	2160	2376	2406	1823	1940	2447	2384	2080	2087	2360
	28	2189	1983	2295	2002	1689	2317	2415	2346	2475	2222	2136
	28.5	2209	2342	1944	2217	2195	2329	1987	2170	2257	2692	2522
	29	2568	2052	1934	2680	2373	2111	1981	2253	2047	2231	2441
	29.5	2185	2694	1954	2485	1958	2126	1893	2801	2115	2381	2058
	30	2097	2339	1819	2058	1634	2415	2150	1984	2019	2205	2034
	30.5	1901	2355	2048	1940	1702	2534	2178	2102	2245	2011	2347
	31	2334	2338	2305	2277	1593	2093	2161	2364	2142	2439	2432
	31.5	2096	2198	1781	1876	1760	2138	2278	2208	2515	2365	2983
	32	2296	2226	1970	2118	1792	2048	1974	2465	3120	2487	2248
	32.5	1987	2224	2041	2420	1508	2132	1915	2053	2396	1947	2575
	33	2576	2268	2407	2175	2081	2452	2098	2274	2549	2269	2114
	33.5	2291	2124	2034	2063	1929	1941	2236	2156	2100	1913	2463
	34	2007	2422	2168	2486	1786	2337	2160	2581	2024	2285	2726
	34.5	2411	2420	2238	2019	2100	2144	2743	2227	2694	2528	2557
	35	2509	2245	2493	2130	2503	2230	2152	2153	2231	2526	2456
	35.5	2332	2667	2014	2176	1955	2222	2323	2458	2484	2875	2751
	36	3117	2697	2874	1941	2103	2623	2275	3096	2526	2652	2498
	36.5	2855	2610	2881	2902	2353	3001	2762	3360	2652	2366	3108
	37	3030	2442	2495	2919	1908	2398	2737	3128	2537	2855	3142
	37.5	2671	2639	2226	2984	2182	2614	2454	2464	2342	2881	3164
	38	2644	2778	2591	2473	2184	2906	2210	2576	2319	2407	2903
	38.5	2915	2866	2541	2449	2292	2242	2452	2511	2510	2494	2417
	39	2570	2135	2064	2100	2191	2235	2807	2923	2317	2461	3083
	39.5	2379	2633	2645	2555	2037	2251	2769	2489	2268	2206	2806
	40	2573	2969	2265	2642	2159	2249	2350	2481	2718	2506	2427
	40.5	2673	2665	2479	2431	1971	2301	2220	2863	2226	2391	2468
	41	2423	2528	2504	2835	2579	2800	2253	3009	2949	2682	2792
	41.5	2570	2999	2139	2155	2382	2283	2155	2808	2490	2722	2372
	42	2347	2452	2472	2251	1881	2219	2341	2918	2128	2552	2486
	42.5	2453	2293	2083	2335	2137	2309	2396	2805	3024	2597	2583
	43	2729	2780	2041	2530	1909	2642	2163	2585	2713	2600	2338
	43.5	2647	2425	2606	2232	2148	2318	2160	2579	2809	2281	2378
	44	2843	2491	2280	2230	2180	2368	2345	2682	2535	2670	2791
	44.5	2445	2522	2508	2226	2227	2629	2404	2494	2598	2306	2730
	45	2535	3067	2125	2523	2189	2188	2196	2913	2134	2636	2539
	45.5	3116	2849	2834	2884	2362	3115	2643	2803	2301	2598	2798
	46	2547	2911	3005	3097	2604	3251	2730	2805	3016	2933	2766
	46.5	2559	2432	2603	2522	2423	2503	2459	3223	3432	2881	2679
	47	2656	2334	2151	3039	2192	2124	2889	2659	2531	2629	2255
	47.5	2309	2527	2260	2471	1918	2323	2293	2410	2882	2459	2369
		WT					AdNTF3-Tg
	Light	2189.54	2175.96	2091.25	2231.67	1931.83	2291.96	2290.29	2329.38	2311.21	2393.33	2415.21
	Dark	2536.58	2398	2399.04	2617.08	2077.5	2687.04	2573.38	2645.17	2618.33	2649.33	2808.25
Fig3l		WT					AdNTF3-Tg
	0	13.637	12.535	12.587	13.094	10.777	10.638	13.211	10.664	11.974	13.039	14.3
	0.5	11.747	15.001	12.544	12.744	10.332	12.895	13.947	14.805	14.973	12.066	12.952
	1	14.557	12.785	13.371	12.481	11.169	15.071	11.912	13.791	14.737	14.19	13.526
	1.5	12.421	13.698	10.427	12.102	12.013	13.222	12.727	15.93	13.857	10.75	10.672
	2	10.854	15.032	9.027	10.06	12.102	15.791	9.22	11.215	13.315	15.256	11.275
	2.5	12.763	10.345	10.936	10.265	11.588	10.453	10.628	11.094	13.42	12.767	8.882
	3	10.3	10.716	9.922	12.631	12.178	10.685	10.584	11.239	9.147	11.246	11.85
	3.5	11.497	12.362	10.172	12.554	9.817	12.821	11.995	10.911	10.048	10.046	11.772
	4	10.099	9.457	9.56	9.553	8.87	10.693	9.194	10.666	10.618	10.931	10.121
	4.5	11.656	10.139	12.651	9.526	9.333	9.799	9.729	11.812	13.004	11.599	9.284
	5	9.553	11.698	9.884	10.342	10.429	10.433	8.577	10.098	10.488	13.791	10.935
	5.5	11.774	10.102	9.239	11.847	9.388	9.707	9.873	11.827	12.516	9.925	10.191
	6	9.989	11.687	9.427	9.609	9.022	11.188	12.275	12.101	9.231	10.476	10.078
	6.5	10.387	9.422	9.046	10.068	8.453	11.568	9.56	9.726	9.72	11.458	10.159
	7	10.412	9.859	10.9	9.395	8.698	9.818	9.854	9.252	14.226	9.638	11.124
	7.5	10.085	9.509	9.867	8.943	10.38	11.555	10.278	9.08	9.103	11.449	11.699
	8	9.433	12.159	8.681	9.892	8.303	11.075	12.534	9.572	10.017	9.51	10.034
	8.5	11.376	9.88	9.992	13.334	8.345	12.059	8.8	9.764	12.171	9.568	10.735
	9	9.977	9.805	8.86	12.12	8.602	11.089	8.728	10.269	9.801	12.576	10.58
	9.5	9.625	10.401	9.281	9.522	8.885	11.34	12.238	10.515	10.716	10.06	9.912
	10	10.166	9.83	8.975	10.299	8.943	9.214	9.955	10.7	10.095	10.682	10.38
	10.5	10.997	9.87	9.214	10.126	9.853	11.829	8.46	11.654	9.594	9.912	10.193
	11	9.786	10.742	8.846	11.805	9.238	11.029	10.815	9.769	12.02	13.312	11.39
	11.5	8.986	12.558	10.217	12.01	10.877	9.674	10.137	12.231	10.605	10.147	10.442
	12	12.06	9.738	10.51	10.712	9.32	11.662	10.84	11.823	8.882	11.236	12.303
	12.5	13.174	9.855	10.201	10.107	10.779	12.512	10.334	10.138	12.159	10.248	11.385
	13	11.748	11.995	12.987	9.993	9.263	10.277	11.209	11.776	10.604	11.004	11.198
	13.5	12.907	11.584	11.83	15.617	11.663	10.162	11.281	10.928	13.51	12.63	13.454
	14	11.935	11.12	10.532	11.287	13.499	10.181	11.706	11.952	15.526	14.334	13.201
	14.5	13.188	11.121	12.97	12.469	11.259	12.593	14.008	14.494	13.555	13.712	11.913
	15	15.277	16.542	10.945	12.583	11.894	16.118	12.405	15.162	16.769	15.905	12.955
	15.5	14.068	13.568	13.711	13.649	12.665	14.778	14.193	14.686	14.36	16.442	12.687
	16	16.436	13.492	13.03	14.694	14.351	15.876	12.836	15.516	14.039	13.261	13.061
	16.5	16.725	13.312	14.49	15.99	13.416	14.469	13.179	14.424	13.001	14.724	12.784
	17	12.555	10.214	11.66	13.92	10.685	15.374	11.135	14.223	11.794	13.882	16.283
	17.5	12.229	12.862	13.408	13.768	12.135	12.648	13.123	13.898	15.823	11.263	13.463
	18	11.113	12.736	9.175	14.024	13.126	12.96	13.349	13.02	11.156	12.694	12.285
	18.5	13.266	14.991	12.116	13.106	9.343	10.275	11.288	12.345	11.699	13.842	13.666
	19	11.542	11.656	10.823	13.021	8.991	12.385	11.351	13.9	11.269	12.851	12.792
	19.5	11.745	12.919	10.225	12.423	9.113	12.482	10.827	12.756	11.533	11.042	11.228
	20	11.74	11.256	9.665	11.128	9.45	13.051	11.136	11.784	10.865	11.057	12.021
	20.5	13.486	10.171	9.971	12.846	11.139	12.723	13.648	11.973	11.451	13.859	15.576
	21	10.929	11.169	9.681	10.937	9.287	10.734	11.25	12.267	11.09	14.234	13.739
	21.5	11.987	12.006	9.936	12.51	9.842	11.202	10.078	12.76	11.031	12.9	15.214
	22	12.234	12.398	10.654	15.904	9.45	11.898	11.299	12.205	11.231	12.535	10.683
	22.5	12.556	10.244	9.695	13.382	9.342	11.602	9.755	11.465	13.12	10.93	12.1
	23	10.772	11.015	15.607	13.157	13.275	12.304	11.675	12.96	10.974	11.62	12.593
	23.5	13.155	12.02	9.693	14.229	10.383	11.59	11.306	15.383	13.006	11.926	13.373
	24	14.523	11.583	11.573	12.047	8.548	13.923	13.874	11.155	11.755	11.236	14.411
	24.5	15.198	16.025	11.799	10.993	9.276	14.329	11.951	12.624	14.45	13.675	14.722
	25	13.767	13.361	13.239	14.278	10.519	13.952	9.768	13.206	11.977	17.198	13.383
	25.5	11.442	10.165	9.785	16.043	11.139	10.592	12.646	10.647	16.593	12.915	10.869
	26	11.237	11.103	12.7	12.602	9.383	10.656	11.914	10.653	13.235	13.452	11.434
	26.5	11.237	10.168	11.902	12.878	9.844	12.645	11.376	10.511	10.405	11.925	10.732
	27	12.734	12.357	9.664	9.012	8.158	11.882	10.25	10.635	10.073	9.744	9.52
	27.5	11.646	12.121	9.131	9.382	8.302	10.635	10.252	11.101	11.329	11.538	10.357
	28	9.963	10.813	9.216	10.416	8.436	10.178	12.321	10.665	12.344	14.3	10.704
	28.5	10.805	10.978	9.202	8.548	8.494	10.512	9.261	10.389	10.618	10.231	10.735
	29	10.875	14.304	8.564	12.722	8.062	10.686	11.169	10.375	10.69	10.311	11.852
	29.5	8.89	9.485	9.205	11.393	11.276	10.179	9.658	13.31	10.842	10.905	9.198
	30	8.945	11.001	9.71	9.613	9.586	11.593	8.983	10.575	11.328	9.572	12.458
	30.5	12.496	10.62	11.245	8.694	8.2	9.649	10.086	10.665	11.11	10.922	11.771
	31	9.84	9.884	9.721	9.895	8.496	12.783	10.804	10.448	11.012	10.092	10.157
	31.5	10.018	12.907	8.816	9.614	8.074	10.223	9.264	10.192	14.101	12.369	10.195
	32	9.908	9.601	10.2	9.774	8.493	9.761	9.07	10.699	10.63	10.518	12.244
	32.5	9.464	9.717	8.859	10.852	8.303	11.256	12.619	11.205	10.658	10.2	10.19
	33	12.848	11.685	10.607	8.636	7.981	9.749	13.65	9.693	13.287	11.111	10.258
	33.5	10.384	9.999	9.003	11.496	8.02	9.927	9.956	9.752	10.604	11.044	10.377
	34	9.368	9.876	8.735	8.942	8.492	9.401	11.632	9.974	9.979	11.501	9.201
	34.5	11.643	11.958	9.68	9.51	8.333	10.233	10.311	12.768	10.165	10.382	10.91
	35	10.25	12.988	9.72	9.98	7.855	10.713	12.337	10.53	12.359	10.863	10.361
	35.5	9.747	9.317	9.882	12.533	9.344	10.87	10.593	10.205	10.521	11.679	10.223
	36	12.323	10.914	9.123	9.704	10.086	13.145	10.018	9.678	10.133	10.557	11.387
	36.5	10.919	11.376	9.988	9.777	8.435	9.702	11.659	10.824	12.361	10.616	11.853
	37	11.026	12.267	9.709	12.008	8.532	10.208	10.422	10.149	10.16	11.363	13.951
	37.5	12.361	11.907	10.934	12.121	11.141	12.794	12.296	10.749	10.663	12.4	12.289
	38	12.92	13.737	10.853	10.004	9.817	11.257	11.674	15.4	14.163	11.641	13.019
	38.5	16.364	11.662	14.534	9.918	9.303	13.793	12.269	13.164	12.518	15.038	12.412
	39	14.687	13.113	13	13.583	10.775	13.199	13.664	13.628	14.974	15.957	14.758
	39.5	15.459	15.739	13.368	15.53	10.802	14.446	13.184	12.282	12.947	13.886	16.507
	40	11.845	12.46	13.775	14.335	12.985	11.538	11.756	12.563	14.063	13.65	14.736
	40.5	12.694	13.691	12.287	13.902	9.193	12.861	10.742	12.75	13.378	12.576	12.922
	41	14.167	10.691	13.048	14.229	10.22	13.786	11.635	12.822	13.889	11.282	13.819
	41.5	13.226	13.593	10.224	12.794	12.124	14.396	11.269	12.606	11.129	13.332	13.482
	42	12.742	13.331	10.075	11.305	10.488	12.58	10.769	12.93	11.481	13.549	15.59
	42.5	14.958	11.953	12.116	11.084	10.232	12.598	14.098	12.027	12.285	13.252	16.035
	43	10.424	12.051	9.719	12.545	8.813	13.143	12.224	12.888	13.21	10.792	14.022
	43.5	11.403	10.627	11.037	11.023	8.383	11.297	9.501	11.835	15.305	11.29	14.407
	44	12.735	11.746	10.532	12.459	9.681	12.346	9.245	12.44	14.359	12.248	12.391
	44.5	12.451	12.047	11.195	11.186	8.138	11.519	12.181	12.776	11.737	12.798	13.402
	45	11.859	9.963	11.025	11.436	10.938	12.127	11.448	12.223	12.998	12.753	13.322
	45.5	12.973	10.682	10.531	13.929	10.206	12.122	9.845	11.807	11.043	14.4	12.364
	46	11.795	12.535	10.095	11.872	9.408	10.748	9.911	12.808	11.146	13.664	12.892
	46.5	13.071	12.185	10.306	10.705	8.638	10.612	13.383	12.206	14.885	10.337	11.337
	47	12.837	11.416	10.523	10.588	9.233	11.562	10.744	12.78	9.726	12.124	15.267
	47.5	13.499	13.399	9.616	13.186	9.762	13.101	11.194	11.902	11.689	10.99	12.223
		WT					AdNTF3-Tg
	Light	10.9199	11.233	10.1511	10.6346	9.89979	11.4019	11.0134	11.1952	11.4748	11.4331	10.9369
	Dark	12.7845	11.9993	11.3965	11.8005	10.9863	12.494	12.9773	12.9932	12.4353	12.8388	12.9149
Fig3m
		WT							AdNTF3-Tg
	Ucp1	1.27021	1.17635	1.00374	1.08121	0.901048	0.720395	0.850787	2.87214	1.724	1.51049	1.00156	0.805686	1.80966	1.43429	1.25652
	Cpt1b	0.807427	1.38206	0.848042	1.68599	1.17735	0.121265	0.977869	1.82693	1.05075	1.44221	1.36062	1.99553	1.58742	1.44433	1.16925
	Otop1	0.952916	1.52137	0.617167	1.01548	1.05268	0.726171	1.11422	2.2808	1.17105	1.216	1.30491	1.59043	1.47344	1.74898	1.41309
	Elovl3	1.15235	0.865896	0.894391	0.980811	1.11759	1.47731	0.511659	3.01786	1.25703	2.32106	1.23747	3.04769	1.16966	1.27554	2.30406
	Eva1	0.961869	1.44091	0.62948	0.542626	1.15556	1.24396	1.0256	2.56043	1.01333	1.45552	1.62287	1.46767	1.07629	1.58689	1.54359
	Cox1	0.900328	1.39368	0.813212	1.23965	0.865963	0.270514	1.51665	1.90287	0.887894	0.820662	1.68697	0.82194	1.40292	1.13684	1.32868
	Acox1	0.791268	1.5816	1.13076	0.735836	0.714711	0.939469	1.10636	1.38991	2.82678	1.56507	1.56275	1.42577	1.42933	1.14199	1.01874
Fig3n
		WT								AdNTF3-Tg
	UCP1	0.820298	0.706233	1.06272	1.09901	1.13456	1.03235	1.00232	1.17718	1.6024	1.44996	1.27804	1.66297	1.13154	1.08692	1.01583	1.23994
	TH	1.5049	0.817076	0.935337	0.92212	0.551985	0.923702	0.979983	1.36489	1.54321	0.969454	1.24904	1.81708	1.45491	1.299	1.06994	1.31865
													UCP1	Abcam	ab23841	WB (1:1000)
													TH	Millipore	Ab152	WB (1:1000)
													α-Tubulin	Advanced BioChemicals	ABCENT4777	WB (1:1000)
Fig3p
		WT						AdNTF3-Tg
	Ucp1	0.268225	1.05851	1.06782	1.71595	1.0453	0.844193	3.87083	1.36031	0.747861	5.87238	2.18404	5.87741	1.68866
	Otop1	1.49091	1.22253	0.414968	0.824911	1.82765	0.219027	2.9039	1.78791	1.54474	2.19303	1.65228	3.95408	6.70413
	Elovl3	1.76328	0.319351	0.674566	2.12882	0.682882	0.431107	5.11846	7.86574	2.56489	2.44915	2.51162	0.969815	1.59312
	Cpt1b	1.78688	1.37463	0.441722	0.723226	0.851426	0.82211	1.24143	1.36342	1.18362	2.15112	1.14927	2.98572	2.73437
	Cox1	2.0197	1.41011	0.942866	0.711113	0.567033	0.349178	0.616115	1.2558	1.21188	0.450761	0.751362	0.614927	1.73433
	Acox1	1.25543	0.882094	0.415228	0.884162	1.28248	1.2806	1.93728	1.93943	0.705545	1.12767	1.94884	1.91097	2.60096

## Sheet: Fig4
Fig4a
Number of Neurites/Neuron			Total Neurite Length/Neuron			maximum Neurite Length/Neuron			average Neurite Length/Neuron
Control	NTF3		Control	NTF3		Control	NTF3		Control	NTF3
1	2		21.272	47.123		21.272	34.691		21.272	23.561
1	13		337.48	806.114		337.48	155.497		57.48	62.009
5	6		256.486	413.003		107.965	162.424		51.297	68.834
5	5		772.686	167.825		285.79	57.477		154.537	33.565
4	15		484.626	1177.16		247.736	193.153		121.157	78.478
7	1		668.332	58.098		211.695	58.098		95.476	58.098
3	12		273.632	1904.82		130.577	374.624		91.211	158.735
3	2		105.191	49.246		40.351	35.216		35.064	24.623
5	5		114.04	169.004		29.636	43.421		22.808	33.801
5	11		86.138	772.74		27.984	320.03		17.228	70.249
12	8		1380.04	869.482		262.336	303.81		115.003	108.685
2	8		25.262	243.221		13.163	52.736		12.631	30.403
5	1		870.051	52.337		276.298	52.337		174.01	52.337
2	7		15.361	1232.28		9.704	397.042		7.68	176.039
12	8		1685.38	468.258		395.452	177.388		140.448	58.532
8	8		206.34	1386.16		79.893	389.399		25.792	173.27
10	3		1042.02	312.804		167.144	153.126		104.202	104.268
4	5		423.051	374.753		366.173	129.308		105.763	74.951
6	3		1254.91	53.172		347.424	23.012		209.151	17.724
7	6		519.898	140.441		102.544	75.239		74.271	23.407
3	8		121.674	278.692		62.859	67.193		40.558	34.837
6	1		731.706	76.705		303.838	76.705		121.951	76.705
5	4		103.302	215.516		26.25	139.106		20.66	53.879
5	4		121.207	1168.96		68.579	357.965		24.241	92.241
3	10		87.526	1045.24		64.743	206.634		29.175	104.524
1	3		22.669	101.212		22.669	54.019		22.669	33.737
5	7		63.896	372.755		17.159	182.588		12.779	53.251
3	8		146.68	1219.2		83.19	388.96		48.893	152.4
2	14		544.218	1803.2		359.014	250.89		62.109	128.8
2	10		247.251	786.325		139.187	314.645		123.625	78.633
7	6		167.719	357.661		90.979	169.135		23.96	59.61
2	2		181.975	240.318		177.221	174.046		90.987	120.159
2	9		61.682	1369.8		52.545	460.679		30.841	152.2
6	10		112.984	514.124		71.259	179.601		18.831	51.412
6	19		60.466	2939.23		37.915	268.311		10.078	154.696
4	6		485.521	316.953		334.188	223.756		121.38	52.826
4	2		23.024	39.612		7.071	23.476		5.756	19.806
4	4		185.658	731.837		107.416	330.27		46.415	182.959
2	2		43.557	499.884		38.803	393.843		21.778	249.942
5	2		52.286	134.103		14.077	102.664		10.457	67.052
4	3		103.096	129.141		40.639	103.683		25.774	43.047
2	4		63.528	604.179		53.761	213.084		31.764	151.045
5	3		289.169	293.674		148.063	130.286		57.834	97.891
4	4		254.895	214.348		183.865	69.061		63.724	53.587
1	9		45.464	379.191		45.464	196.106		45.464	42.132
1	11		60.263	921.961		60.263	216.559		60.263	83.815
3	3		41.075	137.708		21.45	105.269		13.692	45.903
2	3		187.58	470.768		98.16	184.156		93.79	156.923
3	3		355.468	326.154		166.3	226.812		118.489	108.718
4	6		108.175	800.009		38.878	239.763		27.044	133.335
3	10		25.484	223.603		11.656	78.417		8.495	22.36
19	3		1170.43	80.336		182.285	38.554		61.602	26.779
14	27		1180.88	716.928		223.233	74.811		84.348	26.553
2	8		248.112	670.962		169.695	176.185		124.056	83.87
7	2		654.624	387.228		251.177	352.621		93.518	193.614
3	6		38.48	435.999		16.114	196.488		12.827	72.667
9	14		906.39	614.921		321.904	232.819		100.71	43.923
6	4		80.161	515.157		27.507	246.594		13.36	128.789
7	5		916.446	316.128		363.192	105.726		130.921	63.226
3	11		23.788	1121.95		10.193	205.475		7.929	101.996
4			135.327			52.068			33.832
3			98.418			64.339			32.806
7			203.876			97.91			29.125
4			157.387			105.989			39.347
19			1909.98			333.218			100.525
11			710.509			389.614			64.592
6			511.237			301.528			85.206
4			570.11			228.202			142.527
4			20.482			10.607			5.121
4			116.074			53.468			29.018
7			912.392			292.105			130.342
4			90.65			44.938			22.663
4			37.38			13.859			9.345
2			31.072			20.05			15.536
10			581.512			146.833			58.151
3			509.538			252.01			169.846
6			285.091			198.083			47.515
7			152.253			50.459			21.75
3			159.099			92.227			53.033
5			268.827			220.241			53.765
Fig4b
	eWAT	Mean Length		Mean Branching Point
	WT	AdNT3-Tg		WT	AdNT3-Tg
	1.33679	2.76684		1.40206	3.98969
	0.839378	7.21244		0.453608	4.72165
	0.932642	2.0829		1.24742	3.81443
	0.891192	3.3886		0.896907	4.07216
Fig4c
	iWAT	Mean Length		Mean Branching Point
	WT	AdNT3-Tg		WT	AdNT3-Tg
	1.2882	1.83913		1.13067	3.50933
	0.970494	1.51766		1.33333	1.83467
	0.842078	3.59128		0.725333	2.18667
	0.899225	2.35659		0.810667	3.75467

## Sheet: Fig5
Fig5a
	Number of Neurites/Neuron			Total Neurite Length/Neuron			maximum Neurite Length/Neuron			average Neurite Length/Neuron
	WT	TRKC+/-		WT	TRKC+/-		WT	TRKC+/-		WT	TRKC+/-
	2	3		431.931	286.04		85.392	159.263		15.965	95.347
	4	3		114.199	52.345		36.914	12.274		28.55	17.448
	5	2		649.925	270.216		19.358	74.487		129.985	135.108
	3	2		323.926	26.534		26.846	53.351		7.975	13.267
	3	5		417.937	240.141		35.898	31.986		139.312	48.028
	4	3		437.544	70.645		37.501	72.048		9.386	23.548
	9	5		914.374	172.024		27.285	92.533		101.597	34.405
	3	11		138.807	188.179		49.354	11		46.269	17.107
	2	3		427.844	206.979		30.121	87.113		13.922	68.993
	4	1		58.569	19.562		18.771	107.22		14.642	19.562
	5	3		378.501	52.411		130.981	51.129		75.7	17.47
	3	3		181.871	42.377		50.39	66.182		60.624	14.126
	8	8		860.351	381.823		58.871	85.631		107.544	47.728
	3	4		406.224	74.455		204.597	31.521		135.408	18.614
	7	8		887.525	511.115		53.58	76.493		126.789	63.889
	9	7		1277.26	1207.51		413.73	102.008		141.918	172.501
	4	7		83.671	820.355		81.847	21.859		20.918	117.194
	8	5		549.419	622.965		22.126	17.92		68.677	124.593
	12	8		262.163	458.571		74.206	17.495		21.847	57.321
	5	5		363.088	26.11		45.771	140.62		72.618	5.222
	4	5		77.002	154.908		196.733	36.159		19.25	30.982
	4	4		575.066	118.865		77.035	15.088		143.766	29.716
	1	9		52.222	381.149		11.343	22.775		52.222	42.35
	3	2		60.393	41.948		159.711	90.306		20.131	20.974
	1	7		411.644	640.917		24.503	10.308		11.644	91.56
	4	8		55.765	379.297		53.348	126.658		13.941	47.412
	8	8		254.274	200.328		22.924	9.512		31.784	25.041
	2	3		93.882	60.133		56.406	16.555		46.941	20.044
	6	1		107.94	10.198		43.4	86.44		17.99	10.198
	8	5		103.735	414.563		138.548	20.571		12.967	82.913
	7	1		107.041	309.543		79.638	24.832		15.292	309.543
	2	3		89.228	43.025		157.259	15.565		44.614	14.342
	20	19		3093.34	1927.78		55.047	65.597		154.667	101.462
	1	2		423.011	180.058		88.432	52.38		23.011	90.029
	1	2		161.637	109.372		48.082	21.838		161.637	54.686
	2	4		42.084	259.744		186.917	162.676		21.042	64.936
	2	3		122.277	891.01		110.943	144.216		61.138	297.003
	2	5		93.273	74.181		92.216	36.214		46.636	14.836
	3	6		47.254	303.36		51.141	108.398		15.751	50.56
	5	1		399.19	2.55		71.167	50.408		79.838	2.55
	5	3		310.556	427.001		99.15	61.633		62.111	142.334
	2	4		333.037	444.854		144.797	17.428		166.518	111.213
	14	6		2082.53	115.172		94.067	98.646		148.752	19.195
	8	2		688.961	28.22		163.267	47.216		86.12	14.11
	4	1		183.575	29.129		89.164	46.432		45.894	29.129
	11	1		1036.74	29.78		223.553	13.138		94.249	29.78
	5	6		627.623	257.17		56.129	20.068		125.525	42.862
	5	5		296.964	80.19		120.326	107.958		59.393	16.038
	3	3		43.525	262.937		21.734	43.418		14.508	87.646
	7	4		714.466	126.825		10.321	144.348		102.067	31.706
	2	9		182.147	680.99		17.133	142.224		91.073	75.666
	14	2		2152.94	155.441		23.275	53.022		153.781	77.72
	6	1		845.733	302.852		32.386	13.86		140.955	302.852
	4	3		56.086	126.735		152.299	90.976		14.022	42.245
	3	6		366.59	635.247		15.968	48.138		122.197	105.875
	6	4		713.787	218.099		83.538	33.938		118.964	54.525
	1	2		119.298	16.959		301.378	81.895		119.298	8.48
	11	6		2412.18	444.597		9.545	17.574		219.289	74.1
	20	7		2594.97	1557.07		359.014	138.104		129.749	222.439
	1	3		61.323	372.208		12.779	92.586		61.323	124.069
	5	13		353.339	303.358		263.579	67.571		70.668	23.335
	2	5		277.225	158.192		104.398	121.165		138.612	31.638
	6	2		424.621	123.831		16.627	39.663		70.77	61.915
	1	1		169.196	15.604		19.454	44.691		169.196	15.604
	3	5		141.654	581.068		124.06	122.789		47.218	116.214
	2	3		421.239	628.81		136.823	81.77		10.619	209.603
	4	1		83.012	48.316		203.524	22.433		20.753	48.316
	7	2		767.705	236.623		352.745	24.733		109.672	118.311
	4	7		344.494	848.718		266.51	80.252		86.123	121.245
	4	9		125.527	1433.37		283.267	185.715		31.382	159.263
	3	3		103.475	36.823		32.285	27.898		34.492	12.274
	10	13		431.914	968.325		221.221	237.495		43.191	74.487
	3	2		153.896	106.703		83.909	20.453		51.299	53.351
	3	2		326.969	63.972		154.418	159.656		108.99	31.986
	9	6		1940.14	432.289		25.948	42.611		215.572	72.048
	7	1		66.683	92.533		411.287	106.527		9.526	92.533
	4	4		52.952	43.999		52.222	35.391		13.238	11
	2	11		424.862	958.241		38.827	85.722		12.431	87.113
	1	13		121.858	1393.87		11.644	19.562		121.858	107.22
	6	4		482.57	204.515		23.499	23.312		80.428	51.129
	4	7		164.279	463.274		86.867	20.273		41.07	66.182
	16	4		2239.32	342.523		53.491	194.082		139.957	85.631
	5	4		93.423	126.084		27.89	40.402		18.685	31.521
	4	4		130.295	305.972		23.338	222.864		32.574	76.493
	10	8		853.918	816.06		23.29	261.575		85.392	102.008
	2	2		73.829	43.718		51.744	232.418		36.914	21.859
	2	2		38.716	35.84		319.719	239.599		19.358	17.92
	7	3		187.922	52.486		23.011	206.427		26.846	17.495
	5	4		179.491	562.48		161.637	6.631		35.898	140.62
	9	2		337.505	72.317		28.796	120.925		37.501	36.159
	5	2		136.423	30.175		69.077	98.744		27.285	15.088
	11	2		542.897	45.549		70.499	101.523		49.354	22.775
	2	13		60.242	1173.97		32.754	26.508		30.121	90.306
	4	2		75.084	20.617		336.693	186.822		18.771	10.308
	4	7		523.925	886.607		193.242	146.908		130.981	126.658
	3	2		151.171	19.024		326.184	50.881		50.39	9.512
	2	3		117.742	49.666		365.492	38.549		58.871	16.555
	2	4		409.194	345.759		332.37	10.198		204.597	86.44
	4	3		214.32	61.713		137.413	260.633		53.58	20.571
	2	2		827.459	49.664		329.117	309.543		413.73	24.832
	6	9		491.082	140.087		210.905	17.327		81.847	15.565
	2	3		44.253	196.79		160.464	212.671		22.126	65.597
	2	7		148.413	366.66		28.055	162.287		74.206	52.38
	2	5		91.542	109.192		213.331	96.987		45.771	21.838
	9	8		1770.6	1301.41		120.03	198.243		196.733	162.676
	5	2		385.175	288.431		337.451	347.383		77.035	144.216
	5	5		56.716	181.071		300.559	20.027		11.343	36.214
	6	11		958.268	1192.38		22.396	145.611		159.711	108.398
	3	16		73.509	806.534		304.441	2.55		24.503	50.408
	4	6		213.393	369.799		209.408	279.922		53.348	61.633
	5	4		114.622	69.711		119.298	236.684		22.924	17.428
	9	12		507.654	1183.75		365.381	41.228		56.406	98.646
	6	5		260.402	236.081		305.335	16.897		43.4	47.216
	7	3		969.835	139.297		61.323	29.129		138.548	46.432
	5	7		398.189	91.968		160.181	29.78		79.638	13.138
	7	4		1100.81	80.272		264.458	83.196		157.259	20.068
	6	1		330.283	107.958		221.463	21.495		55.047	107.958
	5	4		442.162	173.674		169.196	224.823		88.432	43.418
	2	2		96.164	288.695		86.38	77.348		48.082	144.348
	5	9		934.583	1280.01		12.06	252.642		186.917	142.224
	7	3		776.599	159.065		27.321	145.243		110.943	53.022
	4	5		368.863	69.3		265.138	302.852		92.216	13.86
	5	11		255.707	1000.73		226.978	93.352		51.141	90.976
	6	2		427.004	96.277		70.183	198.619		71.167	48.138
	2	10		198.3	339.379		85.817	129.366		99.15	33.938
	3	18		434.391	1474.11		91.219	11.922		144.797	81.895
	6	5		564.401	87.87		131.095	283.214		94.067	17.574
	3	2		489.801	276.208		250.615	349.831		163.267	138.104
	7	6		624.148	555.515		337.501	245.433		89.164	92.586
	2	4		447.106	270.282		13.496	41.659		223.553	67.571
	5	5		280.645	605.824		17.557	116.48		56.129	121.165
	13	9		1564.24	356.969		16.583	95.614		120.326	39.663
	2	1		43.468	44.691		121.858	15.604		21.734	44.691
	3	8		430.964	465.972		285.552	280.364		10.321	122.789
	2	2		434.266	163.539		104.271	286.677		17.133	81.77
	2	4		46.551	89.73		412.219	48.316		23.275	22.433
	1	4		432.386	98.933		27.752	218.469		32.386	24.733
	12	7		1827.59	561.767		50.302	233.761		152.299	80.252
	2	5		178.426	380.475		279.527	360.844		89.213	76.095
	4	17		144.713	243.931		63.251	14.984		36.178	155.525
	4	1		190.516	75.276		21.05	205.896		47.629	75.276
	8	5		858.38	402.072		55.413	72.737		107.298	80.414
	6	7		750.543	1016.41		117.954	38.652		125.09	145.202
	4	2		73.038	38.613		142.045	131.956		18.26	19.306
	7	8		138.881	146.94		43.025	92.533		19.84	18.368
	7	5		535.146	753.069		187.672	17.46		76.449	150.614
	8	4		898.632	269.497		37.576	132.252		112.329	67.374
	3	11		76.624	377.379		26.303	212.197		25.541	34.307
	4	9		67.325	1076.98		318.171	70.837		16.831	119.665
	3	4		141.372	403.34		82.916	203.112		47.124	100.835
	3	1		78.733	121.332		74.003	156.621		26.244	121.332
	6	11		513.084	1563.02		250.847	40.161		85.514	142.092
	7	9		816.289	722.883		82.007	122.909		116.613	80.32
	8	7		627.877	289.928		498.458	299.804		78.485	41.418
	8	5		1304.91	125.52		154.973	31.596		163.114	25.104
	6	4		524.792	129.28		25.049	18.922		87.465	32.32
	4	3		139.772	33.761		127.805	21.464		34.943	11.254
	9	5		874.819	182.797		83.844	274.003		97.202	36.559
		3			353.379			46.149			117.793
		13			1616.87			20.154			124.375
		3			324.141			36.832			108.047
		7			215.074			195.599			30.725
Fig5b
	fl/fl	NT3	STRKCKO	STRKCKO+NT3
	694.645	806.114	50.292	105.413
	113.463	413.003	299.108	1129.57
	414.75	167.825	58.462	549.09
	931.831	1177.16	279.012	561.435
	184.568	1904.82	40.069	312.663
	64.3725	169.004	244.4	135.477
	390.018	772.74	104.964	84.029
	222.744	869.482	64.686	653.081
	964.048	243.221	163.555	858.714
	932.604	1232.28	183.508	46.791
	1364.53	468.258	211.077	128.06
	58.455	1386.16	66.1565	33.733
	507.872	312.804	71.748	362.824
	251.511	374.753	343.467	105.854
	456.076	140.441	486.642	17.603
	67.77	278.692	1237.53	33.447
	621.37	215.516	810.932	130.607
	58.356	1168.96	628.424	415.141
	46.381	1045.24	466.676	1839.59
	263.796	372.755	334.543	912.972
	103.749	1219.2	122.976	232.515
	105.664	1803.2	152.457	260.612
	117.984	786.325	632.711	50.739
	74.8485	357.661	490.459	969.406
	101.721	240.318	233.044	355.414
	390.288	1369.8	17.071	111.93
	159.992	514.124	59.6565	550.985
	40.489	316.953	304.86	39.708
	123.975	731.837	422.841	9.929
	89.4545	499.884	53.057	66.366
	440.227	134.103	109.473	354.04
	308.923	604.179	277.673	347.815
	327.031	293.674	344.293	1331.92
	2097.9	214.348	65.435	16.409
	680.379	379.191	925.549	203.862
	177.712	921.961	85.3665	634.516
	1226.1	137.708	319.076	600.534
	698.754	470.768	469.632	1062.49
	266.324	326.154	489.26	180.123
	775.708	800.009	116.749	164.602
	191.365	223.603	35.351	114.894
	871.65	716.928	24.875	710.025
	370.881	670.962	37.7795
	655.694	387.228	335.647
	136.996	435.999	124.009
	121.462	614.921	253.593
	626.914	515.157	158.616
	2204.39	316.128	775.554
	371.215	1121.95	159.463
	291.192		165.249
	514.503		304.628
	166.948		620.852
	52.9375		224.511
	158.27		445.285
	94.5725		365.524
	794.63		256.149
	337.273		160.99
	109.809		20.5065
	474.137		76.5795
	177.253		672.001
	312.319		54.126
	2016.86		691.292
	260.886		248.488
	77.0415		923.235
	128.482		63.3805
	664.472		1159.49
	160.999		104.323
	122.179		89.0025
	935.36		444.762
	71.2155		92.1305
	182.498		57.59
	212.249		232.964
	158.236		867.918
	306.587		192.133
	168.81		77.862
	515.356		196.23
	62.1715		482.624
	570.006		341.868
	115.662		92.825
	457.808		124.367
	841.655		325.971
	490.459		902.942
	41.247		47.063
	151.867		58.229
	1794.72		531.155
	102.046		152.189
	408.688		73.891
	75.2395		36.7965
	945.32		56.1465
	84.5805		1239.25
	207.903		886.673
	115.885		16.3215
	506.901		340.354
	245.087		60.964
	977.746		172.703
	403.771		57.06
	1156.71		103.984
	374.113		56.2395
	72.9695		143.78
	481.899		180.19
	103.377		355.864
	1004.79		89.943
	793.586		1325.38
	400.368		336.798
	318.176		179.624
	419.926		1187.1
	230.327		784.715
	432.893		70.6035
	562.293		363.55
	513.014		1112.58
	451.033		266.001
	752.663		14.859
	1693.1		152.357
	62.168		81.171
	45.919		75.53
	161.433		15.1735
	195.083		143.848
	187.02		113.099
	886.093		300.431
	819.729		54.004
	71.576		1138.95
	146.358		175.168
	552.247		936.978
	65.204		100.935
	935.135		267.163
	106.201		67.9715
	67.56		1441.88
	67.3195		181.641
	789.726		549.489
	555.46		54.1835
	659.431		257.502
	1331.15		607.648
	518.696		42.7945
	134.438		332.317
	879.44		42.749
			154.23
			47.45
			49.239
			118.416
			1274.35
			388.026
			558.963
			58.2685
			77.131
			416.152
			35.7265
			952.981
			106.073
			147.904
			618.452
			293.365
			1224.64
			421.889
			121.501
			1308.28
			635.587
			17.436
			63.6955
			59.334
			250.631
			126.905
			93.1355
			17.2025
			169.989
			319.467
			25.9755
			1260.29
			188.261
Fig5c	Mean Length			Mean Branching
	WT	TRKC+/-		WT	TRKC+/-
	0.956294	0.454917		0.827514	0.416496
	1.17074	0.519938		1.29482	0.498689
	0.872969	0.196935		0.877663	0.092299
Fig5d	Mean Length			Mean Branching
	WT	TRKC+/-		WT	TRKC+/-
	1.17664	0.589945		1.04392	0.511311
	1.09548	0.416427		1.23524	0.296559
	0.710284	0.705627		0.75635	0.765495
	1.0176	0.74749		0.964484	0.631084
Fig5e	Mean Length			Mean Branching
	fl/fl	STRKCKO		fl/fl	STRKCKO
	0.841614	0.567779		0.861046	0.431493
	0.994908	0.637204		1.10895	0.613856
	1.16348	0.301746		1.03	0.125706
Fig5f	Mean Length			Mean Branching
	fl/fl	STRKCKO		fl/fl	STRKCKO
	0.93918	0.880608		0.884318	0.819456
	1.00333	0.84254		0.980726	0.777566
	0.876376	0.779141		0.89041	0.718044
	1.18111	0.792107		1.24455	0.81837

## Sheet: Fig6
Fig6b		RT					COLD
	FB	5.22388	0	5.60748	1.92308	3.57143	8.85417	0.862069	3.9604	0	3.44828	1.76991	0
	TH	10.4478	5.10204	14.9533	8.65385	10.7143	2.08333	1.72414	0	4.47761	1.72414	1.76991	2.43902
	GFP	3.73134	12.2449	6.54206	8.65385	3.57143	2.60417	4.31034	4.9505	5.97015	6.89655	0	4.87805
	GFP+FB	5.97015	0	0.934579	5.76923	1.19048	1.5625	5.17241	6.93069	2.98507	3.44828	4.42478	2.43902
	TH+FB	6.71642	2.04082	1.86916	5.76923	2.38095	0.520833	0.862069	0	1.49254	1.72414	0.884956	0
	TH+GFP	47.0149	63.2653	46.729	52.8846	58.3333	57.8125	62.931	58.4158	64.1791	46.5517	61.9469	65.8537
	MERGE	14.9254	6.12245	14.0187	10.5769	10.7143	20.8333	18.1034	15.8416	11.9403	24.1379	21.2389	17.0732
Fig6c		FB-							FB+
	RT	72.4232	97.4557	71.9827	81.465	89.8584			22.9915	9.4312	21.5948	16.293	16.5046
	Cold	89.0561	96.9408	89.9855	98.8634	71.7096	95.4248	101.443	32.0923	27.8871	24.4028	18.3932	37.1828	32.7171	26.3
Fig6e		WT				AdNTF3-Tg
	TH+FB+	13.1579	16.092	16.4706	20.2532	27.1318	25	22.8571	24.1758
	cFos+FB+	19.0476	21.4286	17.5439	18.6667	22.3529	26.7327	22.7723	28.1553
Fig6g		WT					TRKC+/-
	TH+FB+	12.5	27.8688	20	18.5185	19.6078	7.25806	15.2174	8.69565	15.5556	7.5
	cFos+FB+	16.3265	27.5	23.0769	20	13.3333	12.7119	13.8889	9.61538	14.7541	12.9032

## Sheet: Fig7
Fig7b		WT					AdNTF3-Tg
	Gm2026	1.0029	0.642423	1.03357	1.09936	1.22464	0.00109452	0.11749	1.17834	0.430575	0.156766
	Bcl3	0.001798	0.000455	0.364376	2.02072	2.61265	0.001606	0.000316	1.83643	2.27505	0.142797
	Cxcl10	0.995838	1.00566	1.10458	0.799223	1.0962	0.000122	0.546883	0.623163	0.686822	0.450414
	Mx1	1.00016	1.00032	0.223853	1.57144	1.20471	0.000527	0.000278	1.12418	0.431142	0.37284
	Tgm1	ND	1.71837	1.00087	0.608084	0.673543	0.001784	0.000942	0.000941	0.3965	0.110711
	Pgm1	ND	0.322567	0.294815	1.85169	1.53093	0.523716	0.024016	0.070914	1.2329	0.143129
	ND: not detected
Fig7c		WT					TRKC+/-
	Gm2026	0.0709062	3.36871e-05	0.0934176	2.32822	3.5074	3.11256	7.65051	8.76581	8.5819	2.29039
	Bcl3	0.000399501	0.162999	0.251875	2.47644	3.1068	2.53599	2.40483	3.89541	3.69353	3.76514
	Cxcl10	0.000245533	0.000573176	1.48972	0.000294959	2.49509	2.16315	1.90166	2.34483	6.28936	3.2844
	Mx1	0.424381	1.03582	2.17036	0.635277	0.734159	6906.43	2406.26	6047.02	1268.29	1639.57
	Tgm1	0.569717	1.33039	1.84629	0.683592	0.80711	0.733813	1385.23	1362.02	3378.66	1297.75
	Pgm1	0.214442	0.000320002	0.000443896	0.67216	0.823874	3.02668	4.44646	9.19061	9.22453	1.53618
Fig7d
	PBS	CXCL10	NT3	CXCL10+NT3
	3657	87.009	3402.2	234.619
	1366.45	76.351	1050.49	1264.91
	1657.57	825.793	4150.9	240.356
	511.035	953.47	1292.69	1333.33
	39.758	174.48	1897.99	735.537
	41.327	1351.08	3520.93	1090.51
	119.3	132.67	3049.87	185.01
	2744.3	480.28	2546.97	159.65
	115.96	235.48	3018.98	285.5
	200.83	344.05	1579.77	1299.85
	1884.27	171.07	3311.15	79.75
	364	689.93	1663.63	1393.12
	357.77	195.62	2273.5	93.86
	284.65	174.7	2571.82	1015.97
	1182.38	141.26	3903.32	462.69
	1560.63	477.28	1746.28	139.22
	340.76	186.14	4031.22	146.42
	3424.46	638.89	1229.47	757
	1634.8	1725.01	3907.61	606.24
	733.09	1171.94	4091.28	1075.44
	2104.96	1245.93	1138.06	1354.08
	1460.64	573.21	2431.18	1267.89
	2816.6	52.22	3635.39	1419.18
	225.33	309.82	2686.97	910.73
	1796.06	297.16	3411.3	1537.81
	898.47	423.5	2431.31	1409.55
	953.59	209.74	709.38	140.22
	201.26	915.6	2155.11	1221.97
	252.48	474.12	2243.98	1189.64
	1079.58	250.41	1264.68	1192.98
	833.54	200.44	3547.65	2192.89
	2791.51	101.98	752.76	1297.49
	3460.83	829.13	2080.5	613.23
	973.5	3095.43	3236.51	706.68
	217.88	143.42	2922.87	1386.12
	2216.58	1014.62	2600.48	707.7
	617.61	900.29	1213.32	1691.96
	831.2	546.86	5844.2	472.18
	2328.03	649.36	1294.14	106.19
	273.94	2970.03	1572.59	207.53
	1791.71	148.36	333.95
	2177.49	505.6	427.92
	1357.23	25.5	160.51
	1853.93		1079.42
	761.17		1789.76
	446.91		2925.52
	3043.3		1850.71
	1478.81
	394.72
	401.38

## Sheet: Fig8
Fig8a		WT								TRKC+/-
	0	37.2	35.1	37.3	37.7	38	35.3	35.8	35.2	36.3	37.4	35.1	35.1	37.3	35.9
	1	35.9	31.4	35.8	36.7	35.6	32.1	32.9	32.5	34.1	35.4	31.8	31.5	36.8	33.2
	2	36	33.8	35.1	35.1	34.5	31.9	36	31.7	34.4	34.1	31.7	31.1	34.6	32.1
	3	36.1	32.8	35	34.7	34.3	30.8	35.8	32.6	33.5	34.8	30.8	33.1	34.6	31.2
	4	36	31.4	35.4	37.2	34.3	34.2	35.4	32.5	32.4	34.3	31.2	32.5	33.8	32.1
	5	35.9	35.3	35.7	36	35.7	32.1	34.4	31.9	33.4	35.4	32	32.8	36.2	33.3
	6	36.2	36.4	35	36.5	35	34.2	33.1	32.9	34.5	34.8	33.3	32.2	36.2	32.5
	7	36.4	36.8	35.7	37.3	35.2	33.9	36.5	33.7	34.6	35.5	36.7	31.9	34.9	31.9
	8	36.2	36.5	37.1	37.6	35.3	34.8	36.2	33.1	35.5	35.6	32	32.5	36	33.8
	10	35.4	36	35.3	37	35.2	33.1	34.8	33.4	34.4	34.9	34.2	32.1	35.4	33.4
	12	35.6	36	35.3	36.1	35.4	31.5	36.5	32.9	33.5	34.1	31.8	32.5	33.6	32.3
	14	35	37.3	33.6	35.4	35	33.6	36.2	33.2	32.6	35.2	33.3	33.1	33.6	33
	16	35.4	36.6	34.8	34.6	35	33.5	35.4	32.8	33.6	33.5	32.9	31	33.6	33.3
	18	36.1	36.4	35	33.8	35.4	31.1	35.4	35.1	34.9	33.3	34	33.3	33.6	33.2
	20	35.8	36.4	34.5	34.8	35.9	33.1	35	33.8	32.6	34.1	34.3	33.7	33.8	32.1
	22	34.5	36.8	34.3	34.5	34.8	33.6	35	34.7	33.6	34.4	33.7	33.2	34.5	33.3
	24	36	36.6	35.1	35.3	35.6	36.7	36.3	34.8	33.3	33.9	33.7	33.7	36	33.7
Fig8b
		WT				TRKC+/-
	Ucp1	0.760518	0.826482	1.52104	0.891963	0.630713	0.526701	0.484664	0.694986	0.62203
	Pparγ	0.950019	0.898773	1.30679	0.844418	0.605428	0.365015	0.690651	0.798868	0.700292
	Cidea	0.887675	0.857437	1.35482	0.900066	0.778141	0.581602	0.649816	0.726031	0.535183
	Dio2	0.926645	0.727031	1.14877	1.19755	0.562564	0.389606	0.87666	0.43833	0.712069
	Cpt1b	0.996089	0.814704	1.49936	0.689847	0.714174	0.584124	0.596398	0.652635	0.496398
	Acox1	0.863631	0.971635	0.900305	1.26443	0.840015	0.645499	0.677591	0.817044	0.65451
	Otop1	0.78483	0.790289	1.74165	0.683234	0.59479	0.582549	0.496702	0.628704	0.742494
	Elovl3	0.73787	0.743002	1.63744	0.881691	0.559201	0.547693	0.466982	0.591086	0.698068
Fig8c		WT					TRKC+/-
	Ucp1	1.293	1.4956	0.387084	1.3858	0.438522	0.144658	0.321017	0.096771	0.185658	0.250125	0.241605
	Pparα	0.821245	0.798788	1.30666	1.07615	0.997152	0.481592	0.605368	0.560927	0.488315	0.340537	0.67637
	Pgc1α	0.926427	0.888688	1.2568	1.3377	0.590394	0.40888	0.779029	0.438227	0.453681	0.506892	0.570283
	Cidea	0.610576	0.829191	2.34281	0.82831	0.389108	0.182788	0.44388	0.453207	0.168199	0.277376	0.0999576
	Dio2	1.44488	0.75836	1.37645	0.933651	0.48665	0.384473	0.339376	0.332391	0.238317	0.678751	0.173253
	Cpt1b	1.30992	0.486153	1.38461	1.37505	0.444262	0.248184	0.447352	0.453597	0.408804	0.47946	0.219073
	Otop1	0.853539	0.4151	1.23245	1.94737	0.551537	0.193651	0.463786	0.48348	0.387302	0.334837	0.16284
	Elovl3	1.40241	0.434644	1.42198	1.35464	0.38633	0.254883	0.201368	0.305217	0.258441	0.37317	0.36549
Fig8d
	WT				TRKC+/-
Ucp1	1.05995	0.785527	1.26728	0.947195	0.607827	0.807611	0.813229	0.717839	0.674427	0.774713
Otop1	1.00654	0.868612	1.062	1.06939	0.816081	0.911797	0.705532	0.667474	0.997774	0.667474
Elovl3	1.01955	0.83969	0.96455	1.19576	0.772672	0.893741	0.816728	0.794395	0.833889	0.767335
Acox1	1.00753	0.796189	1.02185	1.18196	0.774417	0.889911	0.400863	0.877325	0.702798	0.702798
Cidea	0.925674	0.971696	1.06332	0.964984	1.03424	0.91293	0.834264	0.945125	0.881833	0.731321
Dio2	1.01743	1.08058	1.06571	0.853707	0.96047	0.707996	1.38685	0.81893	1.2499	0.88996
Cpt1b	0.995893	0.835441	1.00738	1.15718	1.07223	1.14918	0.818248	1.15718	0.852996	0.801409
Fig 8e
	WT					TRKC+/-
UCP1	1.09083	0.988066	0.912448	1.03701	0.971643	0.60194	0.573647	0.683515
TH	0.980198	1.23762	0.970297	0.841584	0.970297	0.732673	0.574257	0.901602
									UCP1	Abcam	ab23841	WB (1:1000)
									TH	Millipore	Ab152	WB (1:1000)
									α-Tubulin	Advanced BioChemicals	ABCENT4777	WB (1:1000)
Fig8f
	WT			TRKC+/-
UCP1	1.31306	1.2318	0.455139	0.044059	0.092203	0.025181	0.028789
TH	1.05356	0.880323	1.06612	0.550209	0.368135	0.539361	0.544615
			UCP1	Abcam	ab23841	WB (1:1000)
			TH	Millipore	Ab152	WB (1:1000)
			α-Tubulin	Advanced BioChemicals	ABCENT4777	WB (1:1000)
Fig8h
	WT							TRKC+/-
0	21.92	20.92	22.25	18.77	18	19.68	21.55	20.24	20.39	21.65	21.03	20.33	19.72	21.72	21.68
1	27.3	26.12	27.35	22.57	22.07	23.67	26.04	26.65	26.02	27.21	26.38	25.01	23.64	28.7	27.4
2	27.68	29.29	29.07	25.06	24.35	25.37	29.33	28.93	26.96	28.98	27.99	27.06	26.9	32.58	29.72
3	31.36	32.02	30.81	27.18	26.77	27.5	31.85	33.24	30.74	32.39	31.77	30.45	28.92	35.97	31.99
4	32.86	33.81	32.56	27.93	28.37	29	33.66	36	31.7	33.79	33.61	32.63	31.5	37.78	34.85
5	36.78	36.25	35.47	30.2	31.22	32.3	35.67	41.08	36.29	36.88	37.55	37.68	36.9	40.49	36.92
6	39.92	39	38.3	33.29	32.78	36.05	38.8	43.73	38.53	37.47	40.49	41.31	39.23	42.87	40.59
7	42.5	41.34	41.09	34.09	35.16	38.13	41.04	45.7	40.29	40.87	42.57	44.59	42.3	44.24	42.79
8	44.75	42.07	42.52	36.82	36.28	40.37	42.49	47.65	43.8	41.41	44.73	47.87	44.35	46.73	43.7
9	45.46	43.58	43.66	38.68	39.05	43.12	44.53	47.7	45.23	41.81	45.81	49.39	46.37	48.31	46
10	46.38	45.65	45.4	40.59	41.59	44.21	46.19	47.8	48.25	45.25	47.28	50.27	48.83	49.38	49.57
11	47.6	48.21	45.56	44.7	44.7	46.43	48.54	50.04	50.94	46.86	48.76	52.67	48.34	52.05	51.35
12	48.6	47.93	45.1	46.01	46.12	47.46	49.1	51.24	52.43	47.01	48.66	54.32	49.31	52.27	52.38
13	47.16	46.6	44.22	44.47	46.5	46.55	47.02	50.42	52.91	47.98	48.61	52.84	49.5	50.67	50.69
14	49	48.4	45.24	47.76	47.8	48.04	50	52.2	54.41	49.6	50.28	53.62	52.68	51.99	52.5
15	49.5	48.41	46.49	48	49.01	48.57	50.19	53.14	54.28	50.32	50.47	55.41	52.5	52.1	52.78
16	49.78	49.07	47.81	47.94	48.66	49.03	50.39	54.14	54.58	51.18	51.23	55.6	53	53.28	54.7
Fig8i
	WT											TRKC+/-
iWAT	1.33	1.92	1.71	0.96	1.37	1.82	1.19	1.53	1.22	1.19	1.39	2.181	2.785	2.026	1.72	2.12	1.59	1.96	1.98	1.65	1.36	2.39	1.19	1.03	1.65	1.62
eWAT	1.01	1.44	0.79	1.02	1.14	1.82	1.12	1.87	1.79	1.64	1.88	1.325	2.3	1.783	1.42	1.6	2.15	2.91	1.73	2.67	1.4	1.77	1.78	1.85	1.13	1.21
iBAT	0.27	0.175	0.32	0.25	0.16	0.27	0.22					0.408	0.421	0.433	0.293	0.42	0.35	0.3	0.36
Fig8j
	WT									TRKC+/-
Ucp1	1.02389	0.945892	0.799188	1.16254	0.906571	0.849801	1.4219	0.910701	0.979517	0.910734	0.634429	0.7087	0.670666	0.995396	0.608985	1.06726	0.69239	0.877794	0.813284
Cox1	0.949136	1.22057	0.751949	0.83678	1.0142	1.01527	1.07572	1.07192	1.06445	0.664929	0.814329	0.576865	0.757128	0.760335	0.733561	0.857773	0.813895	0.958211	0.977676
Acox1	0.906377	0.936058	0.995827	0.894616	0.926488	1.08584	1.52971	0.830549	0.98599	0.908544	0.895936	0.720199	0.924446	0.922056	0.929879	0.748372	0.886011	0.780089	0.889215
Otop1	0.772354	0.859431	0.665389	1.25052	1.07708	1.00978	1.26349	0.93674	1.12499	1.04022	0.953185	0.982467	0.862267	0.436473	0.446771	0.328725	1.06403	0.794105	0.813264
Cpt1b	0.878034	0.909551	0.979134	0.988708	1.14949	1.10786	0.934123	1.12963	0.916348	0.801679	0.812097	0.573645	0.775848	0.816167	0.8214	0.990757	1.01966	0.653443	1.02107
Eva1	1.11775	0.963128	0.885764	0.719533	0.843207	1.00712	1.5613	1.03123	0.878088	0.775411	1.08679	0.662916	1.19427	0.970557	0.978269	0.679111	0.933215	0.994275	0.869413
Cidea	0.873086	1.28681	0.672798	0.660047	0.953367	0.815214	1.24342	1.72105	0.800134	0.698678	1.00332	0.523043	0.710484	1.05156	0.862047	0.827447	0.953618	0.972716	1.39237
Dio2	0.905281	0.817512	0.944614	1.41775	1.21927	1.35682	0.520481	0.672086	1.14619	0.649227	1.19159	0.561925	1.24047	0.697323	0.582904	0.199583	1.45546	0.574063	1.18017
Fig8k
	WT						TRKC+/-
UCP1	0.830956	0.90118	0.78191	0.810424	1.42011	1.25542	1.08551	0.823613	0.647447	0.544727	0.331923
TH	0.801736	1.75651	0.669024	1.13052	0.632104	1.01011	0.57323	0.46992	0.465402	0.451344	0.496372
											UCP1	Abcam	ab23841	WB (1:1000)
											TH	Millipore	Ab152	WB (1:1000)
											α-Tubulin	Advanced BioChemicals	ABCENT4777	WB (1:1000)

## Sheet: Fig9
Fig9a
	fl/fl				STRKCKO
0	35.9	38.6	38.5	38.1	35.5	36.2	36.2	35.9
1	33.5	37.1	38.1	37.4	30.9	32.6	32.4	32.6
2	32.3	35.6	37	37.1	28.5	32.4	31.7	31.6
3	31.2	35.1	36.8	36.7	27.9	31.6	31.7	31.4
4	33.2	35.4	36.8	35.4	28.9	31.6	31.3	33.1
5	33	35.4	38.1	35.2	28.3	31	31.6	32.7
6	33.2	36.7	36.2	35.5	28.9	32.8	31.4	33.4
7	33.1	35.9	37.8	36.3	28.7	32.7	32.9	32.3
8	34	35.3	37.6	35.5	29.3	33.5	31.6	31.8
Fig9b
	fl/fl				STRKCKO
iWAT	179.5	155.2	153	172.6	201.1	166.8	207.7	193.8
eWAT	228.3	199.8	197	211.4	274.4	250	214.3	265.4
iBAT	78.8	94.7	78.5	87.1	91.3	84.7	82.6	88.5
Fig9c
	fl/fl									STRKCKO
Ucp1	1.2628	1.03472	1.10365	1.15935	0.823766	0.895877	0.891895	0.911155	0.9168	0.948319	1.08022	0.734851	0.866589	0.786064	0.687021	0.794146
Cpt1b	1.03472	1.01118	0.96638	1.01921	0.979689					0.801905	0.756252	0.913344	0.958639
Cidea	1.00469	0.93738	0.943258	0.999768	1.1149					0.834237	0.764125	0.95799	0.861909
Dio2	0.960092	1.12403	0.966201	1.05614	0.893533					0.82397	0.898945	0.860563	0.707901
Otop1	0.809566	0.822066	1.00232	1.25073	1.11531					0.816292	0.902072	1.02665	0.857877
Eva1	0.789662	0.86001	1.02205	1.21846	1.10983					0.767844	0.895107	1.27779	1.11349
Fig9e
	fl/fl										STRKCKO
Ucp1	0.977635	0.608486	1.44147	0.0472407	0.132101	1.20402	1.42624	1.29444	1.17189	1.69648	0.0868365	0.0972847	0.23564	0.0395482	0.55382	0.672003
Pgc1α	1.00679	0.790449	1.55957	0.46755	0.472614	1.69886	1.31701	1.1172	1.09397	0.47598	0.746877	0.536986	0.571044	0.556833	0.737443	1.02086
Cpt1b	1.15924	0.64442	1.44541	0.171878	0.229307	1.12145	1.39897	1.1956	1.34007	1.29365	0.229228	0.208568	0.365177	0.138189	0.685348	0.707221
Dio2	0.461612	0.495984	0.935343	0.183541	0.284446	1.5063	1.75895	1.66798	1.52906	1.17679	1.093	0.422826	0.308753	0.641064	1.27401	1.03387
Otop1	1.32758	0.837959	1.62085	0.322981	0.284067	1.03848	1.26612	1.08274	1.13	1.08922	0.517047	0.268329	0.390027	0.228562	0.716679	0.696214
Cox1	1.27587	0.896001	1.33665	0.87857	0.657319	0.986546	1.20372	0.878608	1.08667	0.800045	1.04566	0.82676	0.80994	0.586143	1.03092	0.993703
Acox1	1.07678	1.00643	1.11879	0.703064	0.649621	1.2087	1.09721	0.951526	1.34956	0.838316	1.12348	0.751626	0.795364	0.845737	1.38212	1.20169
Cidea	1.24047	0.621854	1.04402	0.144279	0.162605	1.5751	1.27527	1.2447	1.20589	1.48581	0.186998	0.21592	0.313535	0.194049	0.616352	0.688185
Eva1	0.662171	0.386794	1.21557	0.949858	0.81561	0.828181	1.21286	1.26338	1.6844	0.981172	0.652259	0.859935	1.51334	1.16074	1.00494	1.40397
Elovl3	0.746984	0.479484	1.26444	0.181738	0.269233	1.3207	1.74308	1.45554	1.71908	0.819713	0.424262	0.256656	0.339765	0.381185	1.04979	1.02425
Fig9g
		fl/fl					STRKCKO
	Fat	40.879	42.848	39.812	34.91	42.962	46.838	43.426	44.968	44.212	43.247
	Lean	47.472	46.376	45.244	49.432	53.606	42.468	45.853	44.933	41.989	46.262
Fig9i
		fl/fl						STRKCKO
	UCP1	1.13288	1.59798	0.583314	0.685114	1.03515	0.96556	0.369792	0.483922	0.26382	0.408593	0.414958
	TH	0.911432	1.04914	0.721473	1.13254	1.04894	1.13647	0.598829	0.375951	0.271898	0.423737	0.439989
											UCP1	Abcam	ab23841	WB (1:1000)
											TH	Millipore	Ab152	WB (1:1000)
											α-Tubulin	Advanced BioChemicals	ABCENT4777	WB (1:1000)
Fig9k
	fl/fl					STRKCKO
0	149	166	151	119	135	144	140	138	151	152	181
15	297	421	373	358	345	437	394	399	372	420	429
30	253	332	308	243	231	323	316	299	265	339	358
60	207	221	245	169	191	230	216	229	191	253	237
90	209	186	208	175	189	189	210	183	166	192	206
120	173	166	161	163	166	164	182	177	152	164	191
Fig9l
	fl/fl					STRKCKO
0	140	168	168	154	168	202	174	146	173	170	197
15	100	116	102	58	116	199	128	104	110	123	131
30	75	84	82	89	87	207	112	103	82	104	106
60	85	89	116	108	107	196	131	144	116	139	145
90	130	127	151	141	138	174	149	176	163	163	220
120	162	189	167	157	141	158	167	210	230	192	230

## Sheet: FigS1
S1a
	20D					3M
UCP1	1.42722	1.39274	1.03116	0.694738	0.454144	0.185667	0.14935	0.202388	0.240927	0.118075
TH	1.2382	1.28795	0.680059	1.14363	0.650157	0.239504	0.212688	0.248404	0.509316	0.31771
										UCP1	Abcam	ab23841	WB (1:1000)
										TH	Millipore	Ab152	WB (1:1000)
										α-Tubulin	Advanced BioChemicals	ABCENT4777	WB (1:1000)
S1b
	20D			3M
mean intensity	1.63493	0.851418	0.513651	0.014571	0.015546	0.008367
mean length	0.865439	1.0818	1.05276	0.060534	0.035533	0.058977
mean branch	0.666528	1.41787	0.915605	0.016087	0.009729	0.017572
S1c
	20D				3M
UCP1	0.93139	1.20644	0.85167	1.01049	0.771849	0.815246	0.641235	0.655194	0.511566
TH	1.01113	1.17764	0.914565	0.89666	0.890338	0.803613	0.77074	0.858557	0.80444
								UCP1	Abcam	ab23841	WB (1:1000)
								TH	Millipore	Ab152	WB (1:1000)
								α-Tubulin	Advanced BioChemicals	ABCENT4777	WB (1:1000)
S1d
	20D					3M
RT	0.886667	0.719127	0.658687			0.896003	0.818993	0.50211
COLD	0.756924	0.774203	0.677399	0.643484	0.638438	0.453633	0.417359	0.451054	0.47161	0.586837
S1e
	20D					3M
iBAT	1.55835	0.798852	0.775726	1.07618	0.790891	0.853372	0.690989	0.42979	0.590796	0.431436
iWAT	1.1064	1.03955	0.854049			0.420208	0.257939	0.499045
								pHSL	Cell Signaling Technology	4126S	WB (1:1000)
								HSL	Cell Signaling Technology	4107S	WB (1:1000)

[truncated: 20 more sheets: FigS2, FigS3, FigS4, FigS5, FigS6, FigS7, FigS8, FigS9, FigS10, FigS11, FigS12, FigS13, FigS14, FigS15, FigS16, FigS17, FigS18, FigS19, FigS20, Fig21]
